# Supplementary material for: N-{1-[(3-Bromo­prop­yl)amino­carbon­yl]eth­yl}-2-(2-nitro­benzene­sulfonamido)propionamide
Source: Acta Crystallogr Sect E Struct Rep Online. 2009 Sep 5;65(Pt 10):o2308–9. doi: 10.1107/S1600536809034291 (PMC2970335; doi:10.1107/S1600536809034291)
Supplement: Supplementary file 1 [file e-65-o2308-sup1.cif]

##############################################################################
###                                                                        ###
###        Electronic paper (Acta Crystallographica Section E)             ###
###                                                                        ###
##############################################################################
#                                                                            #
# This CIF contains the data in a paper accepted for publication in Acta     #
# Crystallographica Section E. It conforms to the requirements of Notes      #
# for Authors for Section E, and has been peer reviewed under the auspices   #
# of the IUCr Commission on Journals.                                        #
#                                                                            #
# Full details of the Crystallographic Information File format               #
# are given in the paper "The Crystallographic Information File (CIF):       #
# a New Standard Archive File for Crystallography" by S. R. Hall, F. H.      #
# Allen and I. D. Brown [Acta Cryst. (1991), A47, 655-685].                  #
#                                                                            #
# The current version of the core CIF dictionary is obtainable from          #
# ftp://ftp.iucr.org/pub/cif_core.dic. The current version number is 2.4.    #
#                                                                            #
# Software is freely available for graphical display of the structure(s) in  #
# this CIF.  For information consult the CIF home page http://www.iucr.org/  #
# cif/home.html                                                              #
#                                                                            #
# This file may be used for bona fide research purposes within the           #
# scientific community so long as proper attribution is given to the journal # 
# article from which it was obtained.                                        #
#                                                                            #
##############################################################################
                                             
data_global
_audit_creation_method     'SHELXL-97'
_journal_date_recd_electronic     2009-07-24
_journal_date_accepted     2009-08-27
_journal_name_full     'Acta Crystallographica, Section E'
_journal_year     2009
_journal_volume     65
_journal_issue     10
_journal_page_first     o2308
_journal_page_last     o2309
_journal_paper_category     QO
_journal_coeditor_code     BG2284
_publ_contact_author_name
;
 'prof. Erode N.Prabhakaran'
;
_publ_contact_author_address
;
 Department of Organic Chemistry
 Indian Institute of Science
 Bangalore 560 012
 India
;
_publ_contact_author_email     eprabhak@orgchem.iisc.ernet.in
_publ_contact_author_fax     '(91) 80 2360 0529'
_publ_contact_author_phone     '(91) 80 2293 3380'
_publ_section_title
;\
<i>N</i>-{1-[(3-Bromopropyl)aminocarbonyl]ethyl}-2-(2-nitrobenzenesulfonamido)\
propionamide
;
loop_
    _publ_author_name
    _publ_author_address
    'Ravula Thirupathi'
;
 Department of Organic Chemistry
 Indian Institute of Science
 Bangalore 560 012, Karnataka
 India
;
    'Damodara N. Reddy'
;
Department of Organic Chemistry
Indian Institute of Science
Bangalore 560 012, Karnataka
India
;
    'Brinda, S.'
;
Solid State and Structural Chemistry Unit
Indian Institute of Science
Bangalore 560 012, Karnataka
India
;
    'Erode N. Prabhakaran'
;
Department of Organic Chemistry
Indian Institute of Science
Bangalore 560 012, Karnataka
India
;
data_I
_chemical_name_systematic
;
<i>N</i>-{1-[(3-Bromopropyl)aminocarbonyl]ethyl}-2-(2-
nitrobenzenesulfonamido)propionamide
;
_chemical_name_common     'Ns-Diala-amidopropylbromide'
_chemical_formula_moiety     'C15 H21 Br N4 O6 S'
_chemical_formula_sum     'C15 H21 Br N4 O6 S'
_chemical_formula_iupac     'C15 H21 Br N4 O6 S'
_chemical_formula_weight     465.33
_chemical_melting_point     404
_symmetry_cell_setting     orthorhombic
_symmetry_space_group_name_H-M     'P 21 21 21'
_symmetry_space_group_name_Hall     'P 2ac 2ab'
loop_
    _symmetry_equiv_pos_site_id
    _symmetry_equiv_pos_as_xyz
    1 x,y,z
    2 1/2-x,-y,1/2+z
    3 1/2+x,1/2-y,-z
    4 -x,1/2+y,1/2-z
_cell_length_a     9.4467(4)
_cell_length_b     12.7438(5)
_cell_length_c     17.3257(7)
_cell_angle_alpha     90
_cell_angle_beta     90
_cell_angle_gamma     90
_cell_volume     2085.79(15)
_cell_formula_units_Z     4
_cell_measurement_reflns_used     3007
_cell_measurement_theta_min     1.98
_cell_measurement_theta_max     26.0
_cell_measurement_temperature     292(2)
_cell_special_details
;
;
_exptl_crystal_description     'needle'
_exptl_crystal_colour     'colourless'
_exptl_crystal_size_max     0.30
_exptl_crystal_size_mid     0.20
_exptl_crystal_size_min     0.10
_exptl_crystal_size_rad     ?
_exptl_crystal_density_diffrn     1.479
_exptl_crystal_density_meas     ?
_exptl_crystal_density_method     'Not Measured'
_exptl_crystal_F_000     948
_exptl_absorpt_coefficient_mu     2.108
_exptl_absorpt_correction_type     'multi-scan'
_exptl_absorpt_process_details     '(SADABS; Sheldrick, 1997)'
_exptl_absorpt_correction_T_min     0.5705
_exptl_absorpt_correction_T_max     0.8169
_exptl_special_details
;
;
_diffrn_ambient_temperature     292(2)
_diffrn_radiation_type     'MoK\a'
_diffrn_radiation_wavelength     0.71073
_diffrn_radiation_source     'fine-focus sealed tube'
_diffrn_radiation_monochromator     graphite
_diffrn_measurement_device_type     'Bruker SMART CCD area-detector'
_diffrn_measurement_method     '\f and \w'
_diffrn_detector_area_resol_mean     ?
_diffrn_reflns_number     33853
_diffrn_reflns_av_R_equivalents     0.0541
_diffrn_reflns_av_sigmaI/netI     0.0479
_diffrn_reflns_theta_min     1.98
_diffrn_reflns_theta_max     26.00
_diffrn_reflns_theta_full     26.00
_diffrn_measured_fraction_theta_max     1.000
_diffrn_measured_fraction_theta_full     1.000
_diffrn_reflns_limit_h_min     -11
_diffrn_reflns_limit_h_max     11
_diffrn_reflns_limit_k_min     -15
_diffrn_reflns_limit_k_max     15
_diffrn_reflns_limit_l_min     -21
_diffrn_reflns_limit_l_max     21
_diffrn_reflns_reduction_process
;
;
_diffrn_standards_number     0
_diffrn_standards_interval_count     ?
_diffrn_standards_interval_time     ?
_diffrn_standards_decay_%     ?
_refine_special_details
;
Refinement of <i>F</i>^2^ against ALL reflections. The weighted <i>R</i>-factor
<i>wR</i> and goodness of fit <i>S</i> are based on <i>F</i>^2^, conventional
<i>R</i>-factors <i>R</i> are based on <i>F</i>, with <i>F</i> set to zero for
negative <i>F</i>^2^. The threshold expression of <i>F</i>^2^ >
\s(<i>F</i>^2^) is used only for calculating <i>R</i>-factors(gt) <i>etc</i>.
and is not relevant to the choice of reflections for refinement.
<i>R</i>-factors based on <i>F</i>^2^ are statistically about twice as large
as those based on <i>F</i>, and <i>R</i>- factors based on ALL data will be
even larger.
;
_reflns_number_total     4107
_reflns_number_gt     3007
_reflns_threshold_expression     I>2\s(I)
_refine_ls_structure_factor_coef     Fsqd
_refine_ls_matrix_type     full
_refine_ls_R_factor_all     0.0772
_refine_ls_R_factor_gt     0.0471
_refine_ls_wR_factor_gt     0.1271
_refine_ls_wR_factor_ref     0.1383
_refine_ls_goodness_of_fit_ref     1.097
_refine_ls_restrained_S_all     1.097
_refine_ls_number_reflns     4107
_refine_ls_number_parameters     247
_refine_ls_number_restraints     0
_refine_ls_hydrogen_treatment     constr
_refine_ls_weighting_scheme     calc
_refine_ls_weighting_details
                   'calc w=1/[\s^2^(Fo^2^)+(0.08P)^2^] where P=(Fo^2^+2Fc^2^)/3'
_atom_sites_solution_hydrogens     geom
_atom_sites_solution_primary     direct
_atom_sites_solution_secondary     difmap
_refine_ls_shift/su_max     0.000
_refine_ls_shift/su_mean     0.000
_refine_diff_density_max     0.497
_refine_diff_density_min     -0.507
_refine_ls_extinction_method     ?
_refine_ls_extinction_coef     ?
_refine_ls_extinction_expression     ?
_refine_ls_abs_structure_details     'Flack (1983), 1763 Friedel pairs'
_refine_ls_abs_structure_Flack     -0.011(13)
loop_
    _atom_type_symbol
    _atom_type_description
    _atom_type_scat_dispersion_real
    _atom_type_scat_dispersion_imag
    _atom_type_scat_source
    S S 0.1246 0.1234 'International Tables Vol C Tables 4.2.6.8 and 6.1.1.4'
    O O 0.0106 0.0060 'International Tables Vol C Tables 4.2.6.8 and 6.1.1.4'
    N N 0.0061 0.0033 'International Tables Vol C Tables 4.2.6.8 and 6.1.1.4'
    Br Br -0.2901 2.4595 'International Tables Vol C Tables 4.2.6.8 and 6.1.1.4'
    H H 0.0000 0.0000 'International Tables Vol C Tables 4.2.6.8 and 6.1.1.4'
    C C 0.0033 0.0016 'International Tables Vol C Tables 4.2.6.8 and 6.1.1.4'
_computing_data_collection     'SMART (Bruker, 2004)'
_computing_cell_refinement     'SAINT (Bruker, 2004)'
_computing_data_reduction     'SAINT (Bruker, 2004)'
_computing_structure_solution     'SHELXS97 (Sheldrick, 2008)'
_computing_structure_refinement     'SHELXL97 (Sheldrick, 2008)'
_computing_molecular_graphics
'ORTEP-3 for Windows (Farrugia, 1999) and CAMERON (Watkin <i>et al.</i>,  1993)'
_computing_publication_material     'PLATON (Spek, 2009)'
loop_
    _atom_site_type_symbol
    _atom_site_label
    _atom_site_fract_x
    _atom_site_fract_y
    _atom_site_fract_z
    _atom_site_U_iso_or_equiv
    _atom_site_adp_type
    _atom_site_calc_flag
    _atom_site_refinement_flags
    _atom_site_occupancy
    _atom_site_disorder_assembly
    _atom_site_disorder_group
    Br Br1 0.53403(7) -0.37246(5) 1.22175(4) 0.0837(3) Uani d . 1 . .
    S S1 0.50247(10) 0.51539(8) 0.93158(6) 0.0381(3) Uani d . 1 . .
    C C1 0.4914(5) 0.4329(3) 0.8477(2) 0.0399(9) Uani d . 1 . .
    C C4 0.4882(8) 0.3109(5) 0.7161(3) 0.0774(18) Uani d . 1 . .
    H H4 0.4882 0.2697 0.6719 0.093 Uiso calc R 1 . .
    C C2 0.6041(5) 0.3690(4) 0.8313(3) 0.0553(12) Uani d . 1 . .
    H H2 0.6826 0.3681 0.8637 0.066 Uiso calc R 1 . .
    C C6 0.3764(5) 0.4355(4) 0.7986(3) 0.0436(11) Uani d . 1 . .
    C C5 0.3759(6) 0.3765(4) 0.7309(3) 0.0633(14) Uani d . 1 . .
    H H5 0.3009 0.3815 0.6963 0.076 Uiso calc R 1 . .
    C C3 0.6009(6) 0.3060(4) 0.7667(4) 0.0692(16) Uani d . 1 . .
    H H3 0.6751 0.2599 0.7571 0.083 Uiso calc R 1 . .
    O O3 0.4231(3) 0.6086(2) 0.91578(19) 0.0506(8) Uani d . 1 . .
    O O4 0.6505(3) 0.5244(3) 0.9481(2) 0.0550(9) Uani d . 1 . .
    O O1 0.1799(4) 0.4744(3) 0.8693(2) 0.0690(10) Uani d . 1 . .
    O O2 0.2243(5) 0.5726(3) 0.7713(3) 0.0828(12) Uani d . 1 . .
    N N1 0.2509(4) 0.5005(4) 0.8145(3) 0.0526(10) Uani d . 1 . .
    N N2 0.4295(3) 0.4562(2) 1.0023(2) 0.0345(8) Uani d . 1 . .
    H H2A 0.3557 0.4835 1.0233 0.041 Uiso calc R 1 . .
    C C9 0.4065(4) 0.2648(3) 0.9969(3) 0.0363(9) Uani d . 1 . .
    C C7 0.4847(4) 0.3563(3) 1.0325(2) 0.0335(8) Uani d . 1 . .
    H H7 0.5856 0.3507 1.0199 0.040 Uiso calc R 1 . .
    C C8 0.4666(7) 0.3526(4) 1.1197(3) 0.0709(16) Uani d . 1 . .
    H H8A 0.5211 0.4078 1.1430 0.106 Uiso calc R 1 . .
    H H8B 0.4988 0.2860 1.1388 0.106 Uiso calc R 1 . .
    H H8C 0.3685 0.3617 1.1325 0.106 Uiso calc R 1 . .
    O O5 0.2778(3) 0.2645(3) 0.9909(2) 0.0607(10) Uani d . 1 . .
    N N3 0.4858(3) 0.1824(2) 0.9757(2) 0.0362(8) Uani d . 1 . .
    H H3A 0.5765 0.1867 0.9789 0.043 Uiso calc R 1 . .
    C C12 0.5198(4) -0.0043(3) 0.9661(2) 0.0383(9) Uani d . 1 . .
    C C10 0.4212(4) 0.0847(3) 0.9472(3) 0.0432(11) Uani d . 1 . .
    H H10 0.3307 0.0735 0.9735 0.052 Uiso calc R 1 . .
    C C11 0.3953(6) 0.0907(4) 0.8584(3) 0.0611(14) Uani d . 1 . .
    H H11A 0.3342 0.1489 0.8471 0.092 Uiso calc R 1 . .
    H H11B 0.3518 0.0268 0.8411 0.092 Uiso calc R 1 . .
    H H11C 0.4841 0.1001 0.8323 0.092 Uiso calc R 1 . .
    O O6 0.6452(3) -0.0016(2) 0.94723(19) 0.0473(8) Uani d . 1 . .
    N N4 0.4607(4) -0.0872(3) 1.0009(2) 0.0497(9) Uani d . 1 . .
    H H4A 0.3710 -0.0865 1.0092 0.060 Uiso calc R 1 . .
    C C13 0.5414(6) -0.1783(4) 1.0252(3) 0.0582(13) Uani d . 1 . .
    H H13A 0.6400 -0.1582 1.0307 0.070 Uiso calc R 1 . .
    H H13B 0.5362 -0.2312 0.9851 0.070 Uiso calc R 1 . .
    C C14 0.4926(6) -0.2250(4) 1.0989(3) 0.0663(14) Uani d . 1 . .
    H H14A 0.3973 -0.2521 1.0924 0.080 Uiso calc R 1 . .
    H H14B 0.4901 -0.1712 1.1385 0.080 Uiso calc R 1 . .
    C C15 0.5908(7) -0.3138(5) 1.1244(3) 0.0698(15) Uani d . 1 . .
    H H15A 0.6866 -0.2872 1.1287 0.084 Uiso calc R 1 . .
    H H15B 0.5905 -0.3686 1.0855 0.084 Uiso calc R 1 . .
loop_
    _atom_site_aniso_label
    _atom_site_aniso_U_11
    _atom_site_aniso_U_22
    _atom_site_aniso_U_33
    _atom_site_aniso_U_12
    _atom_site_aniso_U_13
    _atom_site_aniso_U_23
    Br1 0.0935(5) 0.0790(5) 0.0787(4) -0.0189(3) -0.0056(3) 0.0102(4)
    S1 0.0347(5) 0.0326(5) 0.0469(6) -0.0058(4) -0.0054(4) 0.0037(4)
    C1 0.042(2) 0.037(2) 0.041(2) 0.0002(19) 0.0050(19) 0.0055(18)
    C4 0.111(5) 0.065(3) 0.056(3) -0.004(4) 0.031(4) -0.018(3)
    C2 0.049(3) 0.053(3) 0.064(3) 0.003(2) 0.013(2) 0.002(3)
    C6 0.048(3) 0.043(3) 0.039(3) -0.006(2) 0.0000(18) -0.004(2)
    C5 0.075(4) 0.066(3) 0.049(3) -0.011(3) 0.003(2) -0.003(3)
    C3 0.071(3) 0.054(3) 0.083(4) 0.011(3) 0.026(3) -0.006(3)
    O3 0.060(2) 0.0286(15) 0.063(2) 0.0015(14) -0.0122(15) 0.0029(15)
    O4 0.0340(15) 0.062(2) 0.069(2) -0.0152(15) -0.0057(14) 0.0093(18)
    O1 0.058(2) 0.087(3) 0.062(2) 0.013(2) 0.0060(19) -0.007(2)
    O2 0.097(3) 0.073(3) 0.078(3) 0.020(2) -0.024(2) 0.021(3)
    N1 0.052(2) 0.059(3) 0.047(2) 0.0065(19) -0.0159(19) -0.008(2)
    N2 0.0293(17) 0.0308(17) 0.043(2) -0.0017(13) 0.0021(14) -0.0028(15)
    C9 0.029(2) 0.030(2) 0.050(3) -0.0036(16) 0.0025(18) 0.0012(19)
    C7 0.0304(19) 0.0297(19) 0.040(2) 0.0039(16) -0.0006(17) -0.0001(17)
    C8 0.106(5) 0.059(3) 0.047(3) 0.002(3) -0.004(3) 0.000(2)
    O5 0.0262(15) 0.0428(19) 0.113(3) 0.0017(13) 0.0000(17) -0.021(2)
    N3 0.0216(15) 0.0293(16) 0.058(2) -0.0037(14) -0.0016(15) -0.0067(15)
    C12 0.034(2) 0.032(2) 0.050(2) -0.0031(17) -0.0015(17) -0.0110(18)
    C10 0.030(2) 0.029(2) 0.070(3) -0.0064(16) 0.003(2) -0.006(2)
    C11 0.075(4) 0.049(3) 0.059(3) 0.000(2) -0.023(3) -0.011(3)
    O6 0.0345(15) 0.0413(17) 0.066(2) -0.0021(13) 0.0056(13) -0.0032(16)
    N4 0.041(2) 0.040(2) 0.068(2) -0.0050(16) 0.0005(17) 0.0037(18)
    C13 0.063(3) 0.038(2) 0.074(4) 0.001(2) 0.003(3) -0.001(2)
    C14 0.062(3) 0.052(3) 0.086(4) -0.009(3) 0.001(3) 0.001(3)
    C15 0.089(4) 0.068(4) 0.053(3) -0.002(3) -0.004(3) -0.002(3)
_geom_special_details
;
All e.s.d.'s (except the e.s.d. in the dihedral angle between two l.s. planes)
are estimated using the full covariance matrix. The cell e.s.d.'s are taken
into account individually in the estimation of e.s.d.'s in distances, angles
and torsion angles; correlations between e.s.d.'s in cell parameters are only
used when they are defined by crystal symmetry. An approximate (isotropic)
treatment of cell e.s.d.'s is used for estimating e.s.d.'s involving l.s.
planes.
;
loop_
    _geom_bond_atom_site_label_1
    _geom_bond_atom_site_label_2
    _geom_bond_site_symmetry_2
    _geom_bond_distance
    _geom_bond_publ_flag
    Br1 C15 . 1.921(6) ?
    S1 O3 . 1.431(3) ?
    S1 O4 . 1.431(3) ?
    S1 N2 . 1.595(3) ?
    S1 C1 . 1.797(4) ?
    C1 C2 . 1.370(7) ?
    C1 C6 . 1.380(6) ?
    C4 C5 . 1.375(8) ?
    C4 C3 . 1.381(9) ?
    C4 H4 . 0.9300 ?
    C2 C3 . 1.377(7) ?
    C2 H2 . 0.9300 ?
    C6 C5 . 1.393(7) ?
    C6 N1 . 1.473(6) ?
    C5 H5 . 0.9300 ?
    C3 H3 . 0.9300 ?
    O1 N1 . 1.209(6) ?
    O2 N1 . 1.211(6) ?
    N2 C7 . 1.472(5) ?
    N2 H2A . 0.8600 ?
    C9 O5 . 1.220(5) ?
    C9 N3 . 1.342(5) ?
    C9 C7 . 1.513(5) ?
    C7 C8 . 1.521(6) ?
    C7 H7 . 0.9800 ?
    C8 H8A . 0.9600 ?
    C8 H8B . 0.9600 ?
    C8 H8C . 0.9600 ?
    N3 C10 . 1.471(5) ?
    N3 H3A . 0.8600 ?
    C12 O6 . 1.229(5) ?
    C12 N4 . 1.338(5) ?
    C12 C10 . 1.503(6) ?
    C10 C11 . 1.560(6) ?
    C10 H10 . 0.9800 ?
    C11 H11A . 0.9600 ?
    C11 H11B . 0.9600 ?
    C11 H11C . 0.9600 ?
    N4 C13 . 1.452(6) ?
    N4 H4A . 0.8600 ?
    C13 C14 . 1.482(8) ?
    C13 H13A . 0.9700 ?
    C13 H13B . 0.9700 ?
    C14 C15 . 1.529(8) ?
    C14 H14A . 0.9700 ?
    C14 H14B . 0.9700 ?
    C15 H15A . 0.9700 ?
    C15 H15B . 0.9700 ?
loop_
    _geom_angle_atom_site_label_1
    _geom_angle_atom_site_label_2
    _geom_angle_atom_site_label_3
    _geom_angle_site_symmetry_1
    _geom_angle_site_symmetry_3
    _geom_angle
    _geom_angle_publ_flag
    O3 S1 O4 . . 118.90(19) ?
    O3 S1 N2 . . 108.22(19) ?
    O4 S1 N2 . . 107.87(19) ?
    O3 S1 C1 . . 107.47(19) ?
    O4 S1 C1 . . 105.4(2) ?
    N2 S1 C1 . . 108.64(18) ?
    C2 C1 C6 . . 119.8(4) ?
    C2 C1 S1 . . 118.1(4) ?
    C6 C1 S1 . . 122.0(3) ?
    C5 C4 C3 . . 120.3(5) ?
    C5 C4 H4 . . 119.8 ?
    C3 C4 H4 . . 119.8 ?
    C1 C2 C3 . . 119.9(5) ?
    C1 C2 H2 . . 120.1 ?
    C3 C2 H2 . . 120.1 ?
    C1 C6 C5 . . 120.6(5) ?
    C1 C6 N1 . . 122.1(4) ?
    C5 C6 N1 . . 117.3(4) ?
    C4 C5 C6 . . 118.8(5) ?
    C4 C5 H5 . . 120.6 ?
    C6 C5 H5 . . 120.6 ?
    C2 C3 C4 . . 120.4(5) ?
    C2 C3 H3 . . 119.8 ?
    C4 C3 H3 . . 119.8 ?
    O1 N1 O2 . . 125.4(5) ?
    O1 N1 C6 . . 116.0(4) ?
    O2 N1 C6 . . 118.6(4) ?
    C7 N2 S1 . . 122.0(3) ?
    C7 N2 H2A . . 119.0 ?
    S1 N2 H2A . . 119.0 ?
    O5 C9 N3 . . 122.1(4) ?
    O5 C9 C7 . . 121.6(4) ?
    N3 C9 C7 . . 116.3(3) ?
    N2 C7 C9 . . 110.4(3) ?
    N2 C7 C8 . . 109.9(4) ?
    C9 C7 C8 . . 109.0(4) ?
    N2 C7 H7 . . 109.2 ?
    C9 C7 H7 . . 109.2 ?
    C8 C7 H7 . . 109.2 ?
    C7 C8 H8A . . 109.5 ?
    C7 C8 H8B . . 109.5 ?
    H8A C8 H8B . . 109.5 ?
    C7 C8 H8C . . 109.5 ?
    H8A C8 H8C . . 109.5 ?
    H8B C8 H8C . . 109.5 ?
    C9 N3 C10 . . 121.5(3) ?
    C9 N3 H3A . . 119.3 ?
    C10 N3 H3A . . 119.3 ?
    O6 C12 N4 . . 122.9(4) ?
    O6 C12 C10 . . 121.2(4) ?
    N4 C12 C10 . . 115.8(3) ?
    N3 C10 C12 . . 108.0(3) ?
    N3 C10 C11 . . 110.8(4) ?
    C12 C10 C11 . . 110.4(4) ?
    N3 C10 H10 . . 109.2 ?
    C12 C10 H10 . . 109.2 ?
    C11 C10 H10 . . 109.2 ?
    C10 C11 H11A . . 109.5 ?
    C10 C11 H11B . . 109.5 ?
    H11A C11 H11B . . 109.5 ?
    C10 C11 H11C . . 109.5 ?
    H11A C11 H11C . . 109.5 ?
    H11B C11 H11C . . 109.5 ?
    C12 N4 C13 . . 122.9(4) ?
    C12 N4 H4A . . 118.6 ?
    C13 N4 H4A . . 118.6 ?
    N4 C13 C14 . . 114.1(5) ?
    N4 C13 H13A . . 108.7 ?
    C14 C13 H13A . . 108.7 ?
    N4 C13 H13B . . 108.7 ?
    C14 C13 H13B . . 108.7 ?
    H13A C13 H13B . . 107.6 ?
    C13 C14 C15 . . 111.0(5) ?
    C13 C14 H14A . . 109.4 ?
    C15 C14 H14A . . 109.4 ?
    C13 C14 H14B . . 109.4 ?
    C15 C14 H14B . . 109.4 ?
    H14A C14 H14B . . 108.0 ?
    C14 C15 Br1 . . 111.9(4) ?
    C14 C15 H15A . . 109.2 ?
    Br1 C15 H15A . . 109.2 ?
    C14 C15 H15B . . 109.2 ?
    Br1 C15 H15B . . 109.2 ?
    H15A C15 H15B . . 107.9 ?
loop_
    _geom_torsion_atom_site_label_1
    _geom_torsion_atom_site_label_2
    _geom_torsion_atom_site_label_3
    _geom_torsion_atom_site_label_4
    _geom_torsion_site_symmetry_1
    _geom_torsion_site_symmetry_2
    _geom_torsion_site_symmetry_3
    _geom_torsion_site_symmetry_4
    _geom_torsion
    _geom_torsion_publ_flag
    O3 S1 C1 C2 . . . . 148.8(4) ?
    O4 S1 C1 C2 . . . . 21.1(4) ?
    N2 S1 C1 C2 . . . . -94.3(4) ?
    O3 S1 C1 C6 . . . . -28.7(4) ?
    O4 S1 C1 C6 . . . . -156.4(4) ?
    N2 S1 C1 C6 . . . . 88.2(4) ?
    C6 C1 C2 C3 . . . . -1.3(7) ?
    S1 C1 C2 C3 . . . . -178.8(4) ?
    C2 C1 C6 C5 . . . . -2.4(7) ?
    S1 C1 C6 C5 . . . . 175.0(4) ?
    C2 C1 C6 N1 . . . . 178.3(4) ?
    S1 C1 C6 N1 . . . . -4.3(6) ?
    C3 C4 C5 C6 . . . . -1.7(8) ?
    C1 C6 C5 C4 . . . . 3.9(7) ?
    N1 C6 C5 C4 . . . . -176.8(5) ?
    C1 C2 C3 C4 . . . . 3.5(8) ?
    C5 C4 C3 C2 . . . . -1.9(9) ?
    C1 C6 N1 O1 . . . . -67.9(6) ?
    C5 C6 N1 O1 . . . . 112.8(5) ?
    C1 C6 N1 O2 . . . . 114.4(5) ?
    C5 C6 N1 O2 . . . . -64.9(6) ?
    O3 S1 N2 C7 . . . . 179.3(3) ?
    O4 S1 N2 C7 . . . . -50.8(3) ?
    C1 S1 N2 C7 . . . . 62.9(3) ?
    S1 N2 C7 C9 . . . . -95.6(4) ?
    S1 N2 C7 C8 . . . . 144.0(4) ?
    O5 C9 C7 N2 . . . . -45.2(5) ?
    N3 C9 C7 N2 . . . . 137.9(4) ?
    O5 C9 C7 C8 . . . . 75.7(6) ?
    N3 C9 C7 C8 . . . . -101.3(5) ?
    O5 C9 N3 C10 . . . . -2.8(7) ?
    C7 C9 N3 C10 . . . . 174.1(4) ?
    C9 N3 C10 C12 . . . . -152.0(4) ?
    C9 N3 C10 C11 . . . . 87.0(5) ?
    O6 C12 C10 N3 . . . . -52.6(5) ?
    N4 C12 C10 N3 . . . . 130.4(4) ?
    O6 C12 C10 C11 . . . . 68.6(5) ?
    N4 C12 C10 C11 . . . . -108.4(4) ?
    O6 C12 N4 C13 . . . . 5.1(7) ?
    C10 C12 N4 C13 . . . . -178.0(4) ?
    C12 N4 C13 C14 . . . . 143.2(5) ?
    N4 C13 C14 C15 . . . . -174.7(4) ?
    C13 C14 C15 Br1 . . . . 177.8(4) ?
loop_
    _geom_hbond_atom_site_label_D
    _geom_hbond_atom_site_label_H
    _geom_hbond_atom_site_label_A
    _geom_hbond_site_symmetry_A
    _geom_hbond_distance_DH
    _geom_hbond_distance_HA
    _geom_hbond_distance_DA
    _geom_hbond_angle_DHA
    _geom_hbond_publ_flag
    N2 H2A O6 3_457 0.8600 2.0700 2.884(4) 158.00 yes
    N3 H3A O6 . 0.8600 2.5400 2.829(4) 100.00 yes
    N3 H3A O5 3_557 0.8600 2.0700 2.899(4) 162.00 yes
    N4 H4A O4 3_457 0.8600 2.3500 3.165(5) 159.00 yes
    C2 H2 O4 . 0.9300 2.4900 2.867(6) 104.00 yes
    C7 H7 O5 3_557 0.9800 2.3400 3.193(5) 145.00 yes
    C10 H10 O4 3_457 0.9800 2.5100 3.431(5) 156.00 yes
    C13 H13A O6 . 0.9700 2.4600 2.802(6) 100.00 yes
    C13 H13B O3 1_545 0.9700 2.6000 3.496(6) 154.00 yes
    C11 H11A Cg . 3.391 0.960 3.922(6) 117 y
    C11 H11B Cg 3_457 3.270 0.960 3.857(6) 121 y
