# Supplementary material for: N-{1-[(3-Bromo­prop­yl)amino­carbon­yl]eth­yl}-2-(2-nitro­benzene­sulfonamido)propionamide
Source: Acta Crystallogr Sect E Struct Rep Online. 2009 Sep 5;65(Pt 10):o2308–9. doi: 10.1107/S1600536809034291 (PMC2970335; doi:10.1107/S1600536809034291)
Supplement: Supplementary file 2 [file e-65-o2308-Isup2.hkl]

# 
# h,k,l, Fc-squared, Fo-squared, sigma(Fo-squared) and status flag 
# 
data_I
_shelx_title ' nsala_0m in P2(1)2(1)2(1)' 
_shelx_refln_list_code          4 
_shelx_F_calc_maximum      307.28 
_exptl_crystal_F_000       952.00 
_reflns_d_resolution_high  0.8107 
 
loop_ 
 _symmetry_equiv_pos_as_xyz 
 'x, y, z' 
 '-x+1/2, -y, z+1/2' 
 '-x, y+1/2, -z+1/2' 
 'x+1/2, -y+1/2, -z' 
 
_cell_length_a     9.4467 
_cell_length_b    12.7438 
_cell_length_c    17.3257 
_cell_angle_alpha  90.000 
_cell_angle_beta   90.000 
_cell_angle_gamma  90.000 
 
_shelx_F_squared_multiplier     1.000 
 
loop_ 
 _refln_index_h 
 _refln_index_k 
 _refln_index_l 
 _refln_F_squared_calc 
 _refln_F_squared_meas 
 _refln_F_squared_sigma 
 _refln_observed_status 
   2   0   0    94421.42   102762.77   3869.92 o 
   4   0   0     9969.91    10999.58    463.07 o 
   6   0   0     1629.74     1751.27     89.07 o 
   8   0   0     1327.82     1156.67     54.10 o 
  10   0   0      194.31      163.37     20.18 o 
   1   1   0     4610.14     5545.71    130.90 o 
   2   1   0     9577.44     9614.96    234.82 o 
   3   1   0     4659.98     4403.76    103.80 o 
   4   1   0     2288.06     2137.62     61.48 o 
   5   1   0      373.66      293.80     12.31 o 
   6   1   0     2348.96     2577.73     79.41 o 
   7   1   0      400.91      436.54     18.81 o 
   8   1   0      154.54      147.65     10.18 o 
   9   1   0       13.94        0.00      9.51 o 
  10   1   0      247.90      205.74     15.81 o 
  11   1   0       16.96        9.69     13.74 o 
   0   2   0    13555.23    13875.55    375.33 o 
   1   2   0     1368.02     1054.16     21.72 o 
   2   2   0      384.83      535.17     13.53 o 
   3   2   0     2190.41     2062.50     53.54 o 
   4   2   0       53.03       62.29      4.99 o 
   5   2   0       80.36       84.64      7.07 o 
   6   2   0     1390.31     1604.48     54.68 o 
   7   2   0       11.61        8.20      9.36 o 
   8   2   0      194.05      241.75     13.83 o 
   9   2   0      110.13      117.64     11.47 o 
  10   2   0       26.85       20.65     11.86 o 
  11   2   0       10.92        0.00     13.84 o 
   1   3   0     5582.23     5767.77    116.54 o 
   2   3   0     3209.31     3334.39     73.74 o 
   3   3   0     1263.96     1124.85     30.22 o 
   4   3   0     1178.37     1126.17     30.54 o 
   5   3   0      863.43      728.78     29.39 o 
   6   3   0       34.73       38.40     10.29 o 
   7   3   0      129.34      216.56     31.25 o 
   8   3   0      319.81      423.85     23.43 o 
   9   3   0       74.06       99.17     11.65 o 
  10   3   0        4.22        0.23     11.90 o 
  11   3   0        9.84        0.00     13.47 o 
   0   4   0     1050.41     1093.21     41.61 o 
   1   4   0     1203.69     2445.78    107.15 o 
   2   4   0    12723.22    12759.60    272.37 o 
   3   4   0       77.32     1339.98    125.87 o 
   4   4   0       13.50       33.29      5.52 o 
   5   4   0       29.29       74.32     11.03 o 
   6   4   0      825.86      817.61     25.53 o 
   7   4   0        0.31       18.89      8.53 o 
   8   4   0      528.29      598.24     22.75 o 
   9   4   0        1.44        0.00     10.88 o 
  10   4   0       64.90       99.30     15.12 o 
  11   4   0       15.87        4.10     15.27 o 
   1   5   0     1475.79     1498.84     31.62 o 
   2   5   0      341.68      553.18     16.00 o 
   3   5   0      697.19      709.37     21.38 o 
   4   5   0      824.63      763.78     20.58 o 
   5   5   0     1370.03     1469.86     35.43 o 
   6   5   0     1063.92     1088.02     32.73 o 
   7   5   0      279.78      347.22     15.64 o 
   8   5   0     1183.87     1226.86     39.58 o 
   9   5   0       31.32       50.92     12.15 o 
  10   5   0       70.37       35.83     14.35 o 
  11   5   0        4.86        0.00     15.58 o 
   0   6   0     1910.83     2027.47     63.77 o 
   1   6   0     4743.74     4667.89     95.44 o 
   2   6   0     1843.85     1978.55     46.91 o 
   3   6   0     2516.99     2295.69     47.63 o 
   4   6   0     1220.48     1346.98     33.08 o 
   5   6   0       17.39        8.95      6.31 o 
   6   6   0     3144.02     3102.79     82.48 o 
   7   6   0      779.63      847.81     28.20 o 
   8   6   0      644.17      602.31     22.63 o 
   9   6   0       75.76      125.78     13.48 o 
  10   6   0       14.02        0.00     13.59 o 
   1   7   0        1.45        0.00      5.31 o 
   2   7   0        3.28        3.38      6.82 o 
   3   7   0        4.30       16.29      5.70 o 
   4   7   0       47.73       47.63      7.89 o 
   5   7   0      200.19      223.92     13.75 o 
   6   7   0       57.04       84.45     13.65 o 
   7   7   0       27.87       92.38     18.28 o 
   8   7   0       96.08      134.19     25.05 o 
   9   7   0        1.49       29.19     17.29 o 
  10   7   0        0.23        0.00     15.93 o 
   0   8   0     6419.72     6041.98    185.78 o 
   1   8   0      330.56      274.00     10.27 o 
   2   8   0      981.28     1011.19     25.55 o 
   3   8   0       96.27       92.45      7.22 o 
   4   8   0      799.09      834.33     24.10 o 
   5   8   0     1752.09     1564.98     40.88 o 
   6   8   0      281.29      282.08     14.98 o 
   7   8   0      647.87      568.40     23.66 o 
   8   8   0      128.65      121.37     15.11 o 
   9   8   0      211.73      191.01     18.24 o 
  10   8   0        3.13        0.00     16.83 o 
   1   9   0       71.10       80.73      9.08 o 
   2   9   0      190.53      236.52     10.54 o 
   3   9   0      460.37      513.18     15.23 o 
   4   9   0      290.43      308.46     14.28 o 
   5   9   0      266.76      337.17     15.20 o 
   6   9   0      216.50      271.95     16.11 o 
   7   9   0      285.85      299.59     16.82 o 
   8   9   0      138.88      145.66     17.20 o 
   9   9   0        5.92        3.49     17.75 o 
   0  10   0      640.83      666.19     26.89 o 
   1  10   0     1671.52     1586.34     41.63 o 
   2  10   0      115.21      161.25     12.13 o 
   3  10   0      916.62      908.32     30.50 o 
   4  10   0        1.40        8.78     13.54 o 
   5  10   0      737.57      668.51     26.73 o 
   6  10   0        8.25       19.82     16.02 o 
   7  10   0      214.05      167.87     19.72 o 
   8  10   0       20.46       18.10     23.83 o 
   1  11   0       12.04        0.00     12.51 o 
   2  11   0       27.79        2.02     11.52 o 
   3  11   0       73.74       42.79     13.24 o 
   4  11   0        9.01       41.30     12.42 o 
   5  11   0        3.75       12.00     16.50 o 
   6  11   0        2.58        9.66     17.56 o 
   7  11   0       27.81       67.35     19.79 o 
   8  11   0      115.70      114.48     26.93 o 
   0  12   0       53.99       34.76     20.04 o 
   1  12   0     1489.17     1566.08     48.54 o 
   2  12   0       54.83       60.66     16.69 o 
   3  12   0       95.90      123.49     16.49 o 
   4  12   0       58.55       35.75     14.00 o 
   5  12   0      118.87      148.26     20.03 o 
   6  12   0       17.36       17.59     20.42 o 
   7  12   0       45.66       56.94     21.61 o 
   1  13   0      136.26      157.22     20.81 o 
   2  13   0        0.28        0.00     19.89 o 
   3  13   0        5.45        5.25     19.98 o 
   4  13   0       10.99        0.00     15.87 o 
   5  13   0        3.20       15.43     23.33 o 
   6  13   0       36.33        0.00     22.54 o 
   0  14   0       64.89        5.78     31.89 o 
   1  14   0       21.55        0.00     23.49 o 
   2  14   0       13.93        0.00     21.84 o 
   3  14   0        5.08       24.61     20.06 o 
   4  14   0      106.82       65.40     21.06 o 
   5  14   0        0.07        0.00     28.87 o 
   1  15   0        1.62        0.00     26.39 o 
   2  15   0        0.43        0.00     31.29 o 
   3  15   0       38.27       38.44     22.05 o 
   1   0   1      127.94      100.40      3.06 o 
   2   0   1       72.84      132.03      5.47 o 
   3   0   1     5419.42     5548.96    166.36 o 
   4   0   1     3645.29     4797.73    128.57 o 
   5   0   1     2873.30     3017.86     81.69 o 
   6   0   1      628.90      876.85     25.80 o 
   7   0   1      422.96      492.76     18.64 o 
   8   0   1      777.05      769.66     32.45 o 
   9   0   1      398.12      452.56     20.34 o 
  10   0   1        0.82        0.00     11.47 o 
  11   0   1       65.65       70.08     15.41 o 
 -11   1   1      100.91      133.81     15.59 o 
 -10   1   1      167.30      163.34     14.75 o 
  -9   1   1      188.62      181.38     14.48 o 
  -8   1   1      323.66      392.83     16.38 o 
  -7   1   1      360.23      385.64     14.51 o 
  -6   1   1      441.19      422.00     14.29 o 
  -5   1   1     2251.59     2196.47     73.63 o 
  -4   1   1     3362.92     3254.67    116.61 o 
  -3   1   1     4735.99     4866.13    163.68 o 
  -2   1   1     1352.90     1505.52     37.57 o 
  -1   1   1     4698.32     4725.68     99.18 o 
   0   1   1     1153.58     1134.04     26.06 o 
   1   1   1     4777.13     4840.95    102.28 o 
   2   1   1     1101.34     1225.57     39.30 o 
   3   1   1     5164.97     5182.60    129.91 o 
   4   1   1     3544.47     3349.02     89.86 o 
   5   1   1     2251.20     2276.70     68.93 o 
   6   1   1      344.09      335.28     16.11 o 
   7   1   1      461.52      507.90     23.58 o 
   8   1   1      367.92      452.54     19.85 o 
   9   1   1      256.17      302.37     26.01 o 
  10   1   1      192.36      166.12     16.58 o 
  11   1   1      117.58      140.88     18.63 o 
 -11   2   1       10.36        5.05     13.94 o 
 -10   2   1      175.14      155.25     14.12 o 
  -9   2   1      171.70      188.59     16.51 o 
  -8   2   1      129.44      134.88     10.50 o 
  -7   2   1      797.92      824.00     25.35 o 
  -6   2   1      228.57      251.34      9.84 o 
  -5   2   1       90.25       88.25      5.61 o 
  -4   2   1     2649.02     3082.75    100.47 o 
  -3   2   1     1098.40     1146.27     27.95 o 
  -2   2   1    11070.62    11156.32    241.99 o 
  -1   2   1     3447.47     4064.34     85.42 o 
   0   2   1    18510.93    17623.65    388.10 o 
   1   2   1     3532.40     4165.06     87.95 o 
   2   2   1    10127.19    10205.75    235.04 o 
   3   2   1     1218.52     1275.65     33.27 o 
   4   2   1     3579.52     3921.99     95.29 o 
   5   2   1       89.21       84.64      7.39 o 
   6   2   1      225.49      236.02     14.37 o 
   7   2   1      829.84      818.42     31.43 o 
   8   2   1      146.38      112.74     13.00 o 
   9   2   1      172.01      182.52     15.64 o 
  10   2   1      210.76      215.12     14.20 o 
  11   2   1       10.43        0.00     13.76 o 
 -11   3   1       65.61       73.69     14.71 o 
 -10   3   1        5.93       11.07     17.41 o 
  -9   3   1       90.88      106.72     11.74 o 
  -8   3   1      235.01      245.28     13.45 o 
  -7   3   1      777.43      749.95     26.38 o 
  -6   3   1     1169.36     1079.17     31.27 o 
  -5   3   1     3371.05     3368.49     91.53 o 
  -4   3   1      645.09      562.60     18.12 o 
  -3   3   1     2259.13     2362.61     59.16 o 
  -2   3   1     1287.41     1324.26     28.65 o 
  -1   3   1      269.85      249.97      6.48 o 
   0   3   1      363.93      324.35      7.59 o 
   1   3   1      370.93      327.42      7.58 o 
   2   3   1     1016.96     1073.14     24.26 o 
   3   3   1     2907.14     2859.68     67.23 o 
   4   3   1      852.30      772.12     21.90 o 
   5   3   1     3701.15     3688.86     96.02 o 
   6   3   1     1121.64     1044.02     31.40 o 
   7   3   1      939.67      879.34     31.27 o 
   8   3   1      268.81      279.82     16.84 o 
   9   3   1      117.49       98.82     15.15 o 
  10   3   1        3.28       17.27     14.46 o 
  11   3   1       73.98       71.42     14.94 o 
 -11   4   1       12.47        7.61     15.66 o 
 -10   4   1       12.83        0.00     12.48 o 
  -9   4   1      104.52       60.01     12.26 o 
  -8   4   1      636.98      608.17     23.54 o 
  -7   4   1      526.49      552.29     20.15 o 
  -6   4   1      188.76      249.62     12.92 o 
  -5   4   1     2049.14     2061.90     51.00 o 
  -4   4   1       17.20       18.25      4.34 o 
  -3   4   1     7783.75     7844.34    181.41 o 
  -2   4   1     1125.95     1460.57     37.51 o 
  -1   4   1     7570.71     7411.25    139.92 o 
   0   4   1     2168.80     2568.71     61.74 o 
   1   4   1     7493.19     7189.58    139.77 o 
   2   4   1     1217.11     1555.23     58.36 o 
   3   4   1     7526.34     7523.38    175.61 o 
   4   4   1       24.16       26.76      3.88 o 
   5   4   1     2055.96     2134.64     58.26 o 
   6   4   1      144.45      218.78     15.36 o 
   7   4   1      504.47      523.87     21.49 o 
   8   4   1      686.09      712.12     28.06 o 
   9   4   1      124.58      130.30     12.14 o 
  10   4   1       16.16        5.12     12.43 o 
  11   4   1       13.32       21.32     18.81 o 
 -11   5   1       50.71       68.79     16.46 o 
 -10   5   1       16.48       35.76     14.55 o 
  -9   5   1      169.46      172.53     14.05 o 
  -8   5   1      530.12      641.57     29.71 o 
  -7   5   1      302.48      315.50     15.29 o 
  -6   5   1     1580.64     1585.27     48.76 o 
  -5   5   1      460.49      496.26     14.82 o 
  -4   5   1     1026.20     1028.09     28.43 o 
  -3   5   1     3380.40     3395.52     76.19 o 
  -2   5   1     1725.73     1870.52     46.01 o 
  -1   5   1      843.88      857.17     17.67 o 
   0   5   1      264.76      314.45      7.97 o 
   1   5   1      822.36      870.65     19.08 o 
   2   5   1     2066.01     2196.70     46.21 o 
   3   5   1     3403.04     3429.42     71.73 o 
   4   5   1     1311.96     1318.46     28.78 o 
   5   5   1      493.40      537.10     23.68 o 
   6   5   1     1944.25     1990.71     43.52 o 
   7   5   1      348.79      341.41     14.03 o 
   8   5   1      627.87      747.83     29.88 o 
   9   5   1      144.59      167.79     14.07 o 
  10   5   1       21.29       34.84     13.94 o 
  11   5   1       44.86       64.65     17.52 o 
 -10   6   1        7.84        8.17     13.86 o 
  -9   6   1      142.63      139.04     14.24 o 
  -8   6   1       12.18        0.00     12.23 o 
  -7   6   1      261.08      272.98     14.63 o 
  -6   6   1      166.26      180.51     10.45 o 
  -5   6   1      217.27      251.51      9.54 o 
  -4   6   1     1255.65     1085.34     29.71 o 
  -3   6   1      208.67      245.13      9.16 o 
  -2   6   1     7114.09     7340.11    175.00 o 
  -1   6   1     1714.07     1848.40     40.15 o 
   0   6   1     3399.27     2846.48     57.13 o 
   1   6   1     1812.29     1981.60     40.18 o 
   2   6   1     8830.62     9041.48    175.73 o 
   3   6   1      251.55      280.34      8.96 o 
   4   6   1     1454.37     1320.13     30.05 o 
   5   6   1      163.00      180.91      9.50 o 
   6   6   1      187.68      180.65     10.41 o 
   7   6   1      220.15      232.22     13.16 o 
   8   6   1       12.46        9.53     13.06 o 
   9   6   1      128.20      116.80     13.14 o 
  10   6   1        6.09       14.46     13.57 o 
 -10   7   1       39.57       24.97     16.41 o 
  -9   7   1       52.75       75.38     15.26 o 
  -8   7   1      221.84      234.74     16.03 o 
  -7   7   1      476.45      527.02     21.79 o 
  -6   7   1      269.03      253.65     12.98 o 
  -5   7   1      762.10      836.06     21.32 o 
  -4   7   1      299.47      260.35     11.46 o 
  -3   7   1     2447.78     2517.71     53.87 o 
  -2   7   1      353.82      374.45     11.56 o 
  -1   7   1     1963.74     2133.22     44.90 o 
   0   7   1       50.22       56.17      5.83 o 
   1   7   1     1851.93     2008.33     42.32 o 
   2   7   1      418.35      445.78     12.62 o 
   3   7   1     2087.43     2193.63     53.77 o 
   4   7   1      297.15      286.84     12.93 o 
   5   7   1      628.08      680.16     21.53 o 
   6   7   1      242.43      242.73     12.05 o 
   7   7   1      424.36      508.01     20.42 o 
   8   7   1      158.61      176.05     15.15 o 
   9   7   1       45.82       57.77     15.08 o 
  10   7   1       26.63       13.47     15.89 o 
 -10   8   1       14.02       13.14     18.40 o 
  -9   8   1       23.91       33.73     16.03 o 
  -8   8   1      316.26      357.98     22.89 o 
  -7   8   1        4.41        0.69     10.91 o 
  -6   8   1       27.24       20.20     11.98 o 
  -5   8   1      195.72      224.64     11.88 o 
  -4   8   1       18.28       11.60      7.27 o 
  -3   8   1     1715.91     1737.90     42.10 o 
  -2   8   1      200.35      258.38     10.08 o 
  -1   8   1     1818.05     2041.43     47.42 o 
   0   8   1       96.11      114.10      7.74 o 
   1   8   1     2015.41     2200.95     44.83 o 
   2   8   1      161.08      220.00      9.93 o 
   3   8   1     1942.99     2007.80     43.15 o 
   4   8   1        6.08        6.89      6.78 o 
   5   8   1      165.47      179.72     11.12 o 
   6   8   1       13.91        1.98     10.12 o 
   7   8   1        4.30        0.00     11.87 o 
   8   8   1      282.42      310.22     18.85 o 
   9   8   1       32.42       22.34     15.74 o 
  10   8   1       11.62        0.00     16.90 o 
  -9   9   1       70.44       66.87     19.07 o 
  -8   9   1      232.90      281.71     20.84 o 
  -7   9   1      126.35      112.15     14.93 o 
  -6   9   1      653.38      704.71     25.54 o 
  -5   9   1      342.09      340.44     16.21 o 
  -4   9   1      267.54      283.76     14.09 o 
  -3   9   1      503.69      523.87     16.27 o 
  -2   9   1      544.99      506.58     15.79 o 
  -1   9   1      123.17      123.33      9.15 o 
   0   9   1       17.79       10.85      7.61 o 
   1   9   1      159.91      162.43      8.88 o 
   2   9   1      496.33      509.58     16.39 o 
   3   9   1      525.35      585.02     17.14 o 
   4   9   1      242.50      281.50     12.21 o 
   5   9   1      382.74      387.76     16.64 o 
   6   9   1      559.24      554.63     22.14 o 
   7   9   1      104.08       59.37     14.40 o 
   8   9   1      199.16      201.50     18.88 o 
   9   9   1       91.37       79.76     20.23 o 
  -8  10   1       87.42       72.04     20.49 o 
  -7  10   1       51.50       51.37     19.51 o 
  -6  10   1       78.58       47.45     16.72 o 
  -5  10   1      122.45       90.04     16.26 o 
  -4  10   1       18.85       24.32     13.17 o 
  -3  10   1      172.02      125.72     11.31 o 
  -2  10   1      181.48      203.98     12.26 o 
  -1  10   1      830.84      692.23     23.81 o 
   0  10   1      644.47      703.51     21.00 o 
   1  10   1      800.00      716.65     23.97 o 
   2  10   1       73.92       82.87     12.43 o 
   3  10   1      174.56      140.70     12.64 o 
   4  10   1       27.92       24.03     10.49 o 
   5  10   1      116.72       88.65     14.51 o 
   6  10   1       70.24       79.42     15.90 o 
   7  10   1       49.23       48.86     15.74 o 
   8  10   1       92.28      100.04     25.93 o 
  -8  11   1       91.01      106.78     40.00 o 
  -7  11   1       17.15        0.00     23.25 o 
  -6  11   1      122.52      114.60     18.91 o 
  -5  11   1       96.51      118.11     20.20 o 
  -4  11   1      254.68      236.61     20.16 o 
  -3  11   1      373.10      372.31     20.48 o 
  -2  11   1      593.40      649.72     24.02 o 
  -1  11   1     1140.17     1158.47     38.46 o 
   0  11   1     1569.26     1504.26     48.56 o 
   1  11   1     1075.17     1088.83     38.35 o 
   2  11   1      653.40      708.64     25.33 o 
   3  11   1      366.06      378.21     19.64 o 
   4  11   1      308.08      280.12     15.83 o 
   5  11   1      108.44      132.95     16.47 o 
   6  11   1      160.30      132.01     18.31 o 
   7  11   1       31.01       46.99     18.86 o 
   8  11   1      120.23      139.11     25.55 o 
  -7  12   1       11.62        0.00     20.93 o 
  -6  12   1       39.53       43.25     20.76 o 
  -5  12   1      217.15      185.21     23.54 o 
  -4  12   1       28.80       38.05     18.24 o 
  -3  12   1      310.45      347.15     22.92 o 
  -2  12   1      129.16      132.33     16.23 o 
  -1  12   1      449.68      513.19     24.26 o 
   0  12   1       99.04      127.20     16.37 o 
   1  12   1      515.92      559.18     24.85 o 
   2  12   1      132.09      112.32     17.73 o 
   3  12   1      371.52      358.23     21.82 o 
   4  12   1       30.61       22.65     12.78 o 
   5  12   1      250.53      206.64     20.44 o 
   6  12   1       47.75       12.98     31.49 o 
   7  12   1       11.63       43.50     20.84 o 
  -6  13   1      159.42      149.01     27.49 o 
  -5  13   1      167.66      121.99     25.81 o 
  -4  13   1      164.17      210.59     28.23 o 
  -3  13   1       51.04       64.36     20.17 o 
  -2  13   1      335.07      374.73     27.24 o 
  -1  13   1       36.94       18.30     17.44 o 
   0  13   1      395.53      421.54     25.26 o 
   1  13   1       39.90       23.69     19.58 o 
   2  13   1      380.75      417.68     34.43 o 
   3  13   1       37.93       32.64     16.85 o 
   4  13   1      199.60      228.67     17.76 o 
   5  13   1      134.84      124.08     23.42 o 
   6  13   1      185.71      219.09     25.45 o 
  -5  14   1        8.42       26.55     26.57 o 
  -4  14   1       23.81        0.00     34.49 o 
  -3  14   1       23.23       18.62     18.44 o 
  -2  14   1      306.32      383.90     28.88 o 
  -1  14   1       11.22        2.21     24.28 o 
   0  14   1      674.91      784.70     38.09 o 
   1  14   1       16.02       30.70     22.69 o 
   2  14   1      329.25      367.55     27.21 o 
   3  14   1       19.87       54.12     19.71 o 
   4  14   1       29.26       42.92     17.07 o 
   5  14   1       10.06        0.00     32.83 o 
  -3  15   1      101.95       95.13     22.44 o 
  -2  15   1       79.05       24.55     27.28 o 
  -1  15   1        8.90       56.59     26.79 o 
   0  15   1       78.21       98.23     41.72 o 
   1  15   1       11.18       72.19     35.11 o 
   2  15   1       70.99       87.91     32.30 o 
   3  15   1       92.00      115.73     23.50 o 
   0   0   2     2969.08     4185.00    159.06 o 
   1   0   2     4296.32     4151.48    102.82 o 
   2   0   2     2073.20     2510.94     68.42 o 
   3   0   2      346.91      335.23     10.78 o 
   4   0   2       69.79       32.22      4.95 o 
   5   0   2     1644.27     1595.47     50.04 o 
   6   0   2      336.60      360.69     12.77 o 
   7   0   2        1.40        0.00      6.80 o 
   8   0   2       30.65       18.93     12.60 o 
   9   0   2      105.13      112.91     14.69 o 
  10   0   2       88.71      100.64     12.95 o 
  11   0   2        4.63        7.23     13.52 o 
 -11   1   2        5.62        0.00     15.43 o 
 -10   1   2      126.18      146.47     14.63 o 
  -9   1   2       53.07       27.93     10.55 o 
  -8   1   2      739.14      764.77     26.93 o 
  -7   1   2      507.98      511.71     18.31 o 
  -6   1   2      690.94      632.17     23.35 o 
  -5   1   2     1046.26      939.22     37.93 o 
  -3   1   2     5426.98     5296.51    147.87 o 
  -2   1   2      875.97     1066.10     42.15 o 
  -1   1   2     5458.40     6240.68    124.36 o 
   0   1   2     2160.69     2619.07     52.87 o 
   1   1   2     4876.09     5729.28    132.41 o 
   2   1   2     1218.96     1410.41     31.17 o 
   3   1   2     5780.96     5604.92    140.05 o 
   4   1   2     1041.46      891.50     26.98 o 
   5   1   2     1159.57     1046.30     30.64 o 
   6   1   2      470.70      469.53     17.93 o 
   7   1   2      506.45      520.11     19.99 o 
   8   1   2      671.83      699.73     29.35 o 
   9   1   2       26.79        1.35     13.71 o 
  10   1   2       97.53       99.65     17.19 o 
  11   1   2        3.11        3.90     13.58 o 
 -11   2   2       71.14       95.73     14.17 o 
 -10   2   2        3.86        0.00     11.37 o 
  -9   2   2      283.49      290.99     14.98 o 
  -8   2   2        8.84        0.55      8.54 o 
  -7   2   2       49.06       53.31      7.03 o 
  -6   2   2     1534.41     1701.50     56.14 o 
  -5   2   2     1603.33     1601.24     48.12 o 
  -4   2   2     3414.35     3427.89     86.21 o 
  -3   2   2     9219.95     9359.92    244.56 o 
  -2   2   2    15327.71    17110.26    388.85 o 
  -1   2   2     6621.08     5912.45    120.41 o 
   0   2   2     1317.88     1647.12     31.98 o 
   1   2   2     5777.30     5108.05    107.02 o 
   2   2   2    15507.41    17192.36    377.70 o 
   3   2   2     9508.12     9613.84    224.64 o 
   4   2   2     3126.19     3114.09    100.44 o 
   5   2   2     1456.37     1456.04     45.22 o 
   6   2   2     1721.26     1870.16     56.42 o 
   7   2   2       53.59       50.43      8.72 o 
   8   2   2       21.06       22.13     11.78 o 
   9   2   2      270.11      282.21     18.47 o 
  10   2   2        2.64        0.00     21.67 o 
  11   2   2       71.89       64.52     22.83 o 
 -11   3   2       10.26        0.00     13.46 o 
 -10   3   2      304.73      333.01     17.44 o 
  -9   3   2       43.06       31.51     10.85 o 
  -8   3   2      213.28      200.40     11.92 o 
  -7   3   2      143.58      129.66      9.90 o 
  -6   3   2     2164.58     2177.55     57.19 o 
  -5   3   2     1590.36     1470.66     35.65 o 
  -4   3   2     3835.28     4206.90     98.87 o 
  -3   3   2      494.60      463.85     11.77 o 
  -2   3   2     6649.33     6964.99    160.38 o 
  -1   3   2     2468.52     2660.84     52.45 o 
   0   3   2    15331.98    16319.02    304.60 o 
   1   3   2     2155.50     2359.91     49.53 o 
   2   3   2     6843.21     7076.96    150.45 o 
   3   3   2      461.09      425.39     11.83 o 
   4   3   2     3333.69     3698.13    108.37 o 
   5   3   2     1400.45     1267.86     39.16 o 
   6   3   2     1947.70     1904.35     57.09 o 
   7   3   2      111.23       98.86     10.05 o 
   8   3   2      141.08      144.43     16.74 o 
   9   3   2       53.39       47.93     14.81 o 
  10   3   2      289.01      300.46     21.61 o 
  11   3   2        8.70       19.74     15.81 o 
 -11   4   2        0.18        0.00     13.57 o 
 -10   4   2       79.66       71.20     13.17 o 
  -9   4   2      119.61      133.64     12.84 o 
  -8   4   2      242.82      217.87     13.45 o 
  -7   4   2      183.29      187.84     11.56 o 
  -6   4   2      705.51      704.89     21.40 o 
  -5   4   2      262.39      229.33     10.09 o 
  -4   4   2      804.37      699.09     17.68 o 
  -3   4   2     3299.13     3461.05     86.47 o 
  -2   4   2     5355.91     4698.50    104.68 o 
  -1   4   2       33.28       42.13      4.65 o 
   0   4   2    30935.44    30173.05    624.79 o 
   1   4   2       31.54       37.87      4.67 o 
   2   4   2     5469.96     4735.71    101.33 o 
   3   4   2     3026.49     3291.70     72.19 o 
   4   4   2      864.59      746.73     21.15 o 
   5   4   2      317.80      273.13     15.31 o 
   6   4   2      699.96      707.60     21.96 o 
   7   4   2      188.22      186.53     11.80 o 
   8   4   2      236.54      236.98     16.23 o 
   9   4   2      129.57      104.07     15.48 o 
  10   4   2       65.31       21.61     17.09 o 
  11   4   2        0.64        0.00     14.41 o 
 -10   5   2       26.49       33.84     13.68 o 
  -9   5   2       35.40       52.47     12.49 o 
  -8   5   2       30.94       36.25     12.80 o 
  -7   5   2      305.94      334.74     15.33 o 
  -6   5   2      496.81      531.38     22.01 o 
  -5   5   2      490.87      451.06     15.05 o 
  -4   5   2     1576.38     1479.46     39.07 o 
  -3   5   2        4.79       26.32      5.14 o 
  -2   5   2     2038.11     1986.89     40.72 o 
  -1   5   2      900.22      975.20     19.34 o 
   0   5   2     1868.63     1901.65     40.75 o 
   1   5   2      649.06      720.25     19.03 o 
   2   5   2     1850.71     1806.73     41.82 o 
   3   5   2       56.52       83.17      5.12 o 
   4   5   2     1830.74     1683.36     38.01 o 
   5   5   2      463.40      429.77     14.13 o 
   6   5   2      622.47      638.80     21.68 o 
   7   5   2      281.11      312.49     14.87 o 
   8   5   2       71.10      102.15     18.39 o 
   9   5   2       39.75       62.60     16.30 o 
  10   5   2       37.97        0.00     13.33 o 
 -10   6   2       23.03       26.71     14.09 o 
  -9   6   2       23.93       41.72     13.89 o 
  -8   6   2      279.77      258.18     15.34 o 
  -7   6   2      723.52      658.43     24.55 o 
  -6   6   2     1510.64     1486.37     41.48 o 
  -5   6   2     1701.73     1652.01     41.68 o 
  -4   6   2      745.46      751.25     20.52 o 
  -3   6   2     5006.94     5086.87    109.97 o 
  -2   6   2     1292.75     1383.90     30.25 o 
  -1   6   2     6238.92     5674.65    119.13 o 
   0   6   2      488.46      439.57     11.91 o 
   1   6   2     5838.97     5361.66    115.53 o 
   2   6   2     1156.86     1251.75     31.17 o 
   3   6   2     4464.22     4493.10    102.70 o 
   4   6   2      639.82      649.27     18.85 o 
   5   6   2     1727.53     1668.94     41.86 o 
   6   6   2     1334.26     1333.38     37.70 o 
   7   6   2      721.92      678.16     22.42 o 
   8   6   2      235.78      223.89     14.55 o 
   9   6   2       28.38       24.94     12.82 o 
  10   6   2       18.80       19.36     13.07 o 
 -10   7   2       28.83       33.59     17.79 o 
  -9   7   2      229.47      183.68     17.40 o 
  -8   7   2      441.93      495.66     22.99 o 
  -7   7   2      639.53      617.81     22.67 o 
  -6   7   2      416.69      475.38     17.36 o 
  -5   7   2      628.10      644.72     19.23 o 
  -4   7   2     1516.94     1603.12     40.81 o 
  -3   7   2     1040.67     1070.11     26.69 o 
  -2   7   2     1827.03     1839.39     43.35 o 
  -1   7   2      825.88      705.90     18.95 o 
   0   7   2       70.78       62.62      6.42 o 
   1   7   2      833.40      727.69     17.79 o 
   2   7   2     1888.68     1895.89     43.49 o 
   3   7   2      964.65     1012.87     24.11 o 
   4   7   2     1574.59     1615.51     37.88 o 
   5   7   2      755.14      705.38     19.30 o 
   6   7   2      369.07      420.25     18.78 o 
   7   7   2      712.19      686.59     23.68 o 
   8   7   2      432.16      468.20     20.48 o 
   9   7   2      250.35      224.38     17.64 o 
  10   7   2       31.97       28.83     20.10 o 
  -9   8   2       59.90       37.27     16.85 o 
  -8   8   2      217.07      234.80     17.28 o 
  -7   8   2       67.04       96.79     12.50 o 
  -6   8   2      109.55      139.18     12.76 o 
  -5   8   2      302.18      344.98     25.07 o 
  -4   8   2      346.21      357.45     15.21 o 
  -3   8   2      102.42      117.34      7.99 o 
  -2   8   2     1294.52     1155.40     28.60 o 
  -1   8   2       48.14       53.76      7.52 o 
   0   8   2       86.60       73.59     12.63 o 
   1   8   2       65.05       61.67      7.11 o 
   2   8   2     1162.09     1064.02     27.74 o 
   3   8   2      143.91      152.56      8.65 o 
   4   8   2      252.62      230.37     11.01 o 
   5   8   2      231.57      271.49     15.82 o 
   6   8   2      120.31      125.02     11.80 o 
   7   8   2       46.52       53.34     12.35 o 
   8   8   2      216.18      218.26     16.97 o 
   9   8   2       56.75       57.80     16.06 o 
  -9   9   2       42.53        0.00     18.40 o 
  -8   9   2       57.86       61.58     17.21 o 
  -7   9   2       82.21       90.52     14.92 o 
  -6   9   2       29.40       53.45     13.25 o 
  -5   9   2      115.55      116.58     15.04 o 
  -4   9   2      470.28      439.15     16.65 o 
  -3   9   2      228.65      244.75     12.62 o 
  -2   9   2       57.18       42.55      9.03 o 
  -1   9   2     1058.54     1007.92     27.53 o 
   0   9   2      103.19      100.97      9.05 o 
   1   9   2     1203.54     1137.07     27.73 o 
   2   9   2       49.53       38.22      8.95 o 
   3   9   2      288.79      296.24     12.03 o 
   4   9   2      368.08      350.92     14.38 o 
   5   9   2      186.39      214.56     12.93 o 
   6   9   2       35.18       21.41     11.30 o 
   7   9   2      119.23      111.80     15.07 o 
   8   9   2       50.96       48.10     16.83 o 
   9   9   2       49.90       87.10     18.62 o 
  -8  10   2       62.12       76.75     22.31 o 
  -7  10   2      129.54      120.14     19.56 o 
  -6  10   2      477.82      432.40     24.99 o 
  -5  10   2      157.42      159.82     18.87 o 
  -4  10   2       84.54       98.12     15.67 o 
  -3  10   2      251.87      265.36     13.90 o 
  -2  10   2      431.92      408.24     17.30 o 
  -1  10   2      824.13      819.64     25.99 o 
   0  10   2      149.47      123.19     11.44 o 
   1  10   2      751.67      753.71     24.63 o 
   2  10   2      444.10      434.01     18.64 o 
   3  10   2      196.64      224.94     15.96 o 
   4  10   2       90.36       75.23     11.17 o 
   5  10   2      125.11      121.17     14.79 o 
   6  10   2      509.12      459.87     22.06 o 
   7  10   2      128.90      131.58     19.40 o 
   8  10   2       66.69       30.33     20.04 o 
  -8  11   2        2.42        0.00     18.79 o 
  -7  11   2      133.34      115.95     21.44 o 
  -6  11   2      110.71      118.27     19.14 o 
  -5  11   2      783.92      716.79     34.70 o 
  -4  11   2      492.22      499.15     25.38 o 
  -3  11   2      105.89      122.44     16.31 o 
  -2  11   2       52.78       63.10     13.16 o 
  -1  11   2      474.08      500.54     22.98 o 
   0  11   2        0.80        0.00     13.04 o 
   1  11   2      425.66      431.66     23.10 o 
   2  11   2       48.97       33.42     13.15 o 
   3  11   2       82.28       88.67     13.46 o 
   4  11   2      442.76      437.07     19.78 o 
   5  11   2      747.79      659.26     27.91 o 
   6  11   2      107.44       99.31     18.67 o 
   7  11   2      106.60       97.09     18.26 o 
   8  11   2        0.76        0.00     23.24 o 
  -7  12   2      154.99      142.80     23.55 o 
  -6  12   2       67.27       92.67     21.92 o 
  -5  12   2      163.12      167.64     22.87 o 
  -4  12   2      100.30      150.56     21.53 o 
  -3  12   2      256.54      229.04     21.34 o 
  -2  12   2      814.69      894.68     37.33 o 
  -1  12   2      629.96      609.30     27.64 o 
   0  12   2     1297.79     1383.96     52.43 o 
   1  12   2      655.76      598.80     29.65 o 
   2  12   2      759.50      867.73     35.27 o 
   3  12   2      283.07      227.70     17.44 o 
   4  12   2       92.46      114.98     13.75 o 
   5  12   2      187.29      177.62     21.04 o 
   6  12   2       68.37       85.74     20.36 o 
   7  12   2      149.44      157.12     27.48 o 
  -6  13   2       23.53       30.27     25.93 o 
  -5  13   2      274.94      271.82     33.60 o 
  -4  13   2      107.42       91.83     25.44 o 
  -3  13   2      184.85      181.76     35.50 o 
  -2  13   2       82.50      118.07     21.56 o 
  -1  13   2      264.12      307.61     28.24 o 
   0  13   2        4.59        0.00     17.14 o 
   1  13   2      250.78      241.08     23.23 o 
   2  13   2       74.58       82.56     20.20 o 
   3  13   2      179.82      199.87     18.57 o 
   4  13   2      136.58      113.58     17.35 o 
   5  13   2      259.59      264.84     27.19 o 
   6  13   2       33.62       28.49     23.23 o 
  -5  14   2       52.61       56.58     31.36 o 
  -4  14   2        5.12        0.00     34.26 o 
  -3  14   2      232.17      230.60     21.00 o 
  -2  14   2        0.81        3.51     21.86 o 
  -1  14   2       59.29       58.55     24.89 o 
   0  14   2       58.92       42.28     19.64 o 
   1  14   2       45.41       77.63     23.36 o 
   2  14   2        0.48        0.00     22.70 o 
   3  14   2      203.41      234.00     23.67 o 
   4  14   2        5.36        0.00     17.32 o 
   5  14   2       48.62       10.07     32.43 o 
  -3  15   2       65.83       59.81     20.79 o 
  -2  15   2       12.45        5.61     33.08 o 
  -1  15   2       90.41      124.69     28.57 o 
   0  15   2        7.48        0.00     28.90 o 
   1  15   2      101.33      121.25     32.44 o 
   2  15   2       11.50        6.93     28.04 o 
   3  15   2       75.71       85.86     22.90 o 
   1   0   3    14744.85    14665.42    334.58 o 
   2   0   3     5068.43     4827.85    138.36 o 
   3   0   3     5355.02     4809.31    130.61 o 
   4   0   3     1677.24     1812.32     53.12 o 
   5   0   3     2175.59     2102.43     69.85 o 
   6   0   3     2420.53     2548.38    100.89 o 
   7   0   3      370.97      431.60     17.34 o 
   8   0   3      132.66      128.77     12.21 o 
   9   0   3       27.13       30.78     14.02 o 
  10   0   3        0.86        1.50     15.59 o 
  11   0   3       16.22       10.52     15.05 o 
 -11   1   3       43.40       44.31     13.97 o 
 -10   1   3       61.75       47.45     11.28 o 
  -9   1   3       42.01       44.17     12.84 o 
  -8   1   3      372.28      382.68     18.71 o 
  -7   1   3      245.97      240.64     16.55 o 
  -6   1   3      401.02      452.84     21.45 o 
  -5   1   3      714.06      692.68     26.84 o 
  -4   1   3     2682.85     2776.65     74.48 o 
  -3   1   3     3343.86     3821.56    118.94 o 
  -2   1   3     3050.66     3135.81     85.49 o 
  -1   1   3     5459.51     5707.06    121.86 o 
   0   1   3     6592.22     7750.57    160.25 o 
   1   1   3     5540.80     5706.75    115.08 o 
   2   1   3     3390.85     3416.60     78.35 o 
   3   1   3     3944.07     4363.40     95.24 o 
   4   1   3     2291.71     2380.57     69.96 o 
   5   1   3      660.45      642.25     21.28 o 
   6   1   3      474.10      496.15     18.54 o 
   7   1   3      310.24      319.51     13.38 o 
   8   1   3      352.26      373.88     20.94 o 
   9   1   3       51.28       30.70     19.68 o 
  10   1   3       43.74       33.46     16.34 o 
  11   1   3       37.81       48.31     20.71 o 
 -11   2   3       68.72       57.33     13.57 o 
 -10   2   3      229.01      234.95     14.77 o 
  -9   2   3      228.09      235.51     13.59 o 
  -8   2   3       28.41        1.70      9.64 o 
  -7   2   3     1463.85     1445.10     47.79 o 
  -6   2   3      331.22      297.54     15.92 o 
  -5   2   3     1029.23      975.39     29.48 o 
  -4   2   3      946.71      835.99     21.49 o 
  -3   2   3     1773.89     1635.05     40.36 o 
  -2   2   3    27556.58    27937.01    603.66 o 
  -1   2   3    19178.83    20421.65    443.93 o 
   0   2   3    49079.07    50321.36   1039.28 o 
   1   2   3    18637.60    20092.74    385.95 o 
   2   2   3    28399.77    28884.40    669.41 o 
   3   2   3     1430.52     1315.62     34.02 o 
   4   2   3      803.93      663.98     22.69 o 
   5   2   3      807.19      777.76     29.44 o 
   6   2   3      275.14      267.70     13.47 o 
   7   2   3     1265.60     1256.94     44.44 o 
   8   2   3       28.85        0.00     10.88 o 
   9   2   3      191.00      207.04     17.42 o 
  10   2   3      200.88      163.05     19.85 o 
  11   2   3       61.22       61.91     20.05 o 
 -11   3   3       17.81       14.56     13.69 o 
 -10   3   3      202.19      207.67     14.99 o 
  -9   3   3       32.21       16.29     10.63 o 
  -8   3   3      732.52      754.26     26.09 o 
  -7   3   3      295.46      283.11     14.94 o 
  -6   3   3      753.15      722.61     25.14 o 
  -5   3   3      647.12      624.00     19.09 o 
  -4   3   3     1153.11     1089.76     26.43 o 
  -3   3   3      523.30      566.35     12.48 o 
  -2   3   3       90.04       78.94      3.86 o 
  -1   3   3     6968.50     7172.92    152.19 o 
   0   3   3     5036.34     5918.51    122.97 o 
   1   3   3     6894.97     7084.19    140.04 o 
   2   3   3       73.46       51.97      3.57 o 
   3   3   3      327.62      349.32     13.19 o 
   4   3   3     1076.36      997.88     29.00 o 
   5   3   3      669.04      636.77     20.31 o 
   6   3   3      674.53      667.24     23.95 o 
   7   3   3      328.14      335.74     16.41 o 
   8   3   3      662.25      739.02     27.25 o 
   9   3   3       44.99       30.37     13.87 o 
  10   3   3      194.20      186.88     19.80 o 
  11   3   3       15.45       14.44     21.45 o 
 -11   4   3       24.01       32.30     14.33 o 
 -10   4   3       70.92       64.72     14.83 o 
  -9   4   3      254.82      255.78     15.26 o 
  -8   4   3      746.10      751.16     26.63 o 
  -7   4   3     1372.12     1423.66     43.72 o 
  -6   4   3      164.10      151.74      8.04 o 
  -5   4   3      372.81      417.00     14.20 o 
  -4   4   3     2071.99     2220.88     59.65 o 
  -3   4   3     1293.95     1305.61     36.70 o 
  -2   4   3      423.22      425.82     11.54 o 
  -1   4   3      723.91      505.13     14.81 o 
   0   4   3      433.65      499.76     12.24 o 
   1   4   3      874.67      662.14     12.91 o 
   2   4   3      433.07      444.38     10.85 o 
   3   4   3     1707.49     1658.16     33.38 o 
   4   4   3     2356.29     2520.59     57.84 o 
   5   4   3      491.58      540.54     16.69 o 
   6   4   3      239.01      250.79     11.05 o 
   7   4   3     1373.89     1384.64     44.24 o 
   8   4   3      725.69      766.12     27.80 o 
   9   4   3      249.76      242.14     22.63 o 
  10   4   3       69.34       61.56     18.05 o 
  11   4   3       28.95        7.01     20.63 o 
 -10   5   3       14.52       15.74     13.35 o 
  -9   5   3       32.81       35.66     12.15 o 
  -8   5   3      252.77      273.35     14.59 o 
  -7   5   3      148.01      137.84     10.47 o 
  -6   5   3     1726.67     1679.70     39.89 o 
  -5   5   3      348.84      391.62     12.89 o 
  -4   5   3     1295.51     1336.93     32.38 o 
  -3   5   3      289.17      257.40      9.68 o 
  -2   5   3     3711.83     3998.45     84.38 o 
  -1   5   3     2228.97     2366.37     58.40 o 
   0   5   3      889.88     1046.99     23.47 o 
   1   5   3     2687.67     2808.93     55.13 o 
   2   5   3     3714.58     4038.83     84.34 o 
   3   5   3      339.88      290.82      8.86 o 
   4   5   3     1238.48     1248.96     29.25 o 
   5   5   3      414.75      427.23     13.80 o 
   6   5   3     1420.50     1408.03     45.60 o 
   7   5   3      106.82       81.98     11.65 o 
   8   5   3      194.18      192.33     16.52 o 
   9   5   3       31.48       28.41     16.35 o 
  10   5   3       12.73       24.88     18.98 o 
 -10   6   3       37.89       37.64     16.27 o 
  -9   6   3       97.73       88.37     14.13 o 
  -8   6   3      228.90      238.37     15.40 o 
  -7   6   3     1471.66     1379.41     43.00 o 
  -6   6   3      356.31      358.79     15.19 o 
  -5   6   3     1440.87     1418.75     37.16 o 
  -4   6   3      143.24      148.19      7.75 o 
  -3   6   3      557.00      554.91     17.76 o 
  -2   6   3     1175.72     1237.47     23.80 o 
  -1   6   3      310.43      341.37     10.20 o 
   0   6   3     3101.83     2841.96     60.49 o 
   1   6   3      332.87      343.92      9.82 o 
   2   6   3      813.33      833.06     23.95 o 
   3   6   3      652.24      634.99     16.20 o 
   4   6   3      108.75       85.94      6.43 o 
   5   6   3     1595.74     1519.53     37.60 o 
   6   6   3      323.78      359.37     13.63 o 
   7   6   3     1657.50     1529.24     45.98 o 
   8   6   3      232.42      221.01     14.23 o 
   9   6   3      127.82      125.98     13.67 o 
  10   6   3       38.30       25.26     14.38 o 
 -10   7   3       47.21       29.75     17.08 o 
  -9   7   3        4.00        0.00     15.41 o 
  -8   7   3       75.68       86.02     14.26 o 
  -7   7   3      100.56      118.42     12.02 o 
  -6   7   3      675.72      710.57     24.66 o 
  -5   7   3      546.00      617.76     19.26 o 
  -4   7   3      197.86      211.64     10.41 o 
  -3   7   3       76.38       78.43      7.50 o 
  -2   7   3      350.92      382.90     11.79 o 
  -1   7   3      194.94      169.65      7.64 o 
   0   7   3      849.15      822.31     21.05 o 
   1   7   3      108.86       84.57      6.66 o 
   2   7   3      211.13      231.20     10.23 o 
   3   7   3      148.05      160.16      7.21 o 
   4   7   3      205.91      197.75      9.08 o 
   5   7   3      647.16      694.05     19.70 o 
   6   7   3      707.04      735.49     24.78 o 
   7   7   3      147.44      158.60     13.12 o 
   8   7   3       89.19       79.26     14.19 o 
   9   7   3        2.84        3.87     13.71 o 
  10   7   3       50.77       26.06     15.72 o 
  -9   8   3        8.33       21.54     17.00 o 
  -8   8   3      273.19      246.00     19.19 o 
  -7   8   3      162.51      123.45     15.72 o 
  -6   8   3      540.31      475.51     21.07 o 
  -5   8   3      164.38      146.62     12.93 o 
  -4   8   3      766.01      776.46     24.79 o 
  -3   8   3     1246.77     1226.09     33.48 o 
  -2   8   3      312.02      330.48     12.12 o 
  -1   8   3     4983.12     4732.12    116.51 o 
   0   8   3      245.16      223.57     10.10 o 
   1   8   3     5216.40     4930.25    108.91 o 
   2   8   3      329.66      332.45     11.96 o 
   3   8   3     1219.45     1211.20     29.82 o 
   4   8   3      899.67      881.29     22.33 o 
   5   8   3      199.52      209.79     11.78 o 
   6   8   3      642.00      619.26     22.52 o 
   7   8   3      161.77      141.91     14.35 o 
   8   8   3      332.14      286.37     17.25 o 
   9   8   3        5.67        0.00     16.17 o 
  -9   9   3      146.90      127.16     19.94 o 
  -8   9   3        2.56       19.67     13.93 o 
  -7   9   3      156.39      171.93     16.84 o 
  -6   9   3      105.13      153.23     16.16 o 
  -5   9   3       51.60       59.96     14.66 o 
  -4   9   3      107.67      117.73     12.17 o 
  -3   9   3       58.87       77.50      8.98 o 
  -2   9   3      312.64      332.36     12.91 o 
  -1   9   3       20.21       14.36      8.46 o 
   0   9   3      291.49      309.45     12.97 o 
   1   9   3        5.97        0.00      8.34 o 
   2   9   3      227.54      195.70     12.61 o 
   3   9   3       56.59       46.63      9.21 o 
   4   9   3       67.20       54.25      9.76 o 
   5   9   3       19.48       33.81     11.26 o 
   6   9   3      152.37      202.90     14.46 o 
   7   9   3      149.96      139.87     15.63 o 
   8   9   3        5.70        7.89     15.60 o 
   9   9   3      125.49       90.53     19.34 o 
  -8  10   3       99.38       74.77     18.90 o 
  -7  10   3      167.58      172.73     19.41 o 
  -6  10   3      250.16      243.46     21.79 o 
  -5  10   3       34.15       70.59     16.30 o 
  -4  10   3      628.86      670.48     30.33 o 
  -3  10   3       64.59       63.56      9.47 o 
  -2  10   3     1228.82     1204.82     36.97 o 
  -1  10   3      625.02      689.75     25.60 o 
   0  10   3     2109.09     2020.60     56.07 o 
   1  10   3      603.72      666.45     22.35 o 
   2  10   3     1323.44     1286.96     39.09 o 
   3  10   3       49.85       67.35     11.80 o 
   4  10   3      644.77      707.02     22.81 o 
   5  10   3       15.76       12.67     13.44 o 
   6  10   3      255.30      239.58     18.25 o 
   7  10   3      132.73      104.64     17.30 o 
   8  10   3       96.34       99.98     17.98 o 
  -8  11   3       37.08       59.33     20.51 o 
  -7  11   3       70.81       82.70     20.84 o 
  -6  11   3        8.04        2.88     17.95 o 
  -5  11   3        1.35        0.00     18.51 o 
  -4  11   3       29.52       33.29     16.52 o 
  -3  11   3       36.02       47.28     13.87 o 
  -2  11   3      227.91      226.33     17.75 o 
  -1  11   3      259.15      279.55     18.80 o 
   0  11   3        2.70        0.00     13.71 o 
   1  11   3      299.09      304.46     16.15 o 
   2  11   3      221.56      246.37     17.14 o 
   3  11   3       68.67       63.72     12.41 o 
   4  11   3       24.92       13.52     12.55 o 
   5  11   3        7.70       23.44     15.78 o 
   6  11   3        0.94        7.83     17.30 o 
   7  11   3       68.37       93.88     21.78 o 
   8  11   3       37.99        0.67     20.50 o 
  -7  12   3       38.46       32.10     22.53 o 
  -6  12   3       14.62        0.00     27.83 o 
  -5  12   3       67.08       32.66     23.50 o 
  -4  12   3      109.39      145.60     24.54 o 
  -3  12   3       33.26       20.74     17.19 o 
  -2  12   3      209.10      196.13     19.26 o 
  -1  12   3       58.72       59.21     21.35 o 
   0  12   3      339.49      315.48     22.54 o 
   1  12   3       18.04       18.40     17.25 o 
   2  12   3      179.24      160.19     18.66 o 
   3  12   3       30.67       15.74     14.96 o 
   4  12   3       82.72       81.64     15.36 o 
   5  12   3       53.22       38.19     20.55 o 
   6  12   3        6.05        9.94     20.79 o 
   7  12   3       39.56       10.62     19.52 o 
  -6  13   3       49.94       81.28     36.09 o 
  -5  13   3       62.51       96.11     29.08 o 
  -4  13   3       89.04       86.54     30.97 o 
  -3  13   3        4.85        0.00     15.02 o 
  -2  13   3      106.66      132.11     21.38 o 
  -1  13   3        2.04        1.02     21.38 o 
   0  13   3       90.47       75.65     19.68 o 
   1  13   3        7.07        0.00     20.50 o 
   2  13   3       88.50       41.66     23.70 o 
   3  13   3        4.28        5.16     17.03 o 
   4  13   3       61.02       28.58     18.05 o 
   5  13   3       66.49       68.70     23.51 o 
   6  13   3       39.12       82.17     23.54 o 
  -5  14   3       45.96        0.00     50.87 o 
  -4  14   3       39.66       56.11     35.06 o 
  -3  14   3        4.86        0.00     16.52 o 
  -2  14   3       66.23       39.77     22.17 o 
  -1  14   3       32.34        0.00     20.64 o 
   0  14   3        9.11        0.00     23.40 o 
   1  14   3       26.56       40.31     26.08 o 
   2  14   3       48.75       10.91     25.78 o 
   3  14   3        3.48       41.77     20.40 o 
   4  14   3       35.16       10.56     18.16 o 
   5  14   3       49.18       14.84     30.48 o 
  -3  15   3        9.10        0.00     19.06 o 
  -2  15   3       64.07       57.06     24.63 o 
  -1  15   3      168.55      192.81     43.87 o 
   0  15   3      152.13      210.36     31.13 o 
   1  15   3      153.83      119.72     32.52 o 
   2  15   3       71.72      140.02     33.27 o 
   3  15   3        7.88       17.01     21.96 o 
   0   0   4    32504.73    32285.67   1121.50 o 
   1   0   4     3994.71     3757.02     89.34 o 
   2   0   4     5763.18     5021.36    136.46 o 
   3   0   4       16.13       51.18      5.86 o 
   4   0   4     2546.66     2552.50     74.52 o 
   5   0   4       48.28       19.05      7.64 o 
   6   0   4       57.71       75.96     13.50 o 
   7   0   4      759.46      744.09     34.99 o 
   8   0   4        3.01        0.00      9.82 o 
   9   0   4      973.48      882.73     38.16 o 
  10   0   4       51.20       30.99     16.35 o 
  11   0   4        5.87        9.51     20.01 o 
 -11   1   4        0.69        0.00     19.53 o 
 -10   1   4      133.06      109.73     18.34 o 
  -9   1   4       28.87       32.67     14.39 o 
  -8   1   4       31.47        2.93     12.36 o 
  -7   1   4      862.34      847.12     35.10 o 
  -6   1   4     1908.16     1847.15     70.82 o 
  -5   1   4      302.74      275.54     12.45 o 
  -4   1   4     1478.33     1455.11     45.40 o 
  -3   1   4      352.10      296.25     11.35 o 
  -2   1   4     9584.43     9646.27    211.98 o 
  -1   1   4     2660.10     3020.97     64.11 o 
   0   1   4      719.95      676.48     16.96 o 
   1   1   4     2276.70     2624.50     55.08 o 
   2   1   4     9585.28     9489.86    246.84 o 
   3   1   4      389.22      339.01     10.08 o 
   4   1   4     1631.98     1577.37     37.66 o 
   5   1   4      417.66      392.47     11.97 o 
   6   1   4     2061.70     1993.96     57.23 o 
   7   1   4      865.93      851.64     32.45 o 
   8   1   4       40.69       43.39     12.77 o 
   9   1   4       23.14       11.67     15.11 o 
  10   1   4      153.05      117.54     17.31 o 
  11   1   4        0.41        0.00     19.85 o 
 -11   2   4        0.92        0.00     14.96 o 
 -10   2   4      134.61      112.67     14.42 o 
  -9   2   4      335.14      347.12     17.95 o 
  -8   2   4      156.75      166.81     13.95 o 
  -7   2   4      250.74      217.38     15.90 o 
  -6   2   4      154.54      145.78     12.82 o 
  -5   2   4     1427.25     1395.63     43.05 o 
  -4   2   4      458.51      425.96     16.09 o 
  -3   2   4     5080.91     4973.81    133.33 o 
  -2   2   4      729.72      646.65     13.72 o 
  -1   2   4     8277.57     8577.11    191.87 o 
   0   2   4      928.94     1106.88     23.83 o 
   1   2   4     6176.09     6826.38    146.16 o 
   2   2   4      611.43      533.28     15.04 o 
   3   2   4     5017.47     4867.03    117.11 o 
   4   2   4      629.15      604.25     15.53 o 
   5   2   4     1508.40     1461.51     40.96 o 
   6   2   4      198.08      174.44     10.64 o 
   7   2   4      248.12      236.47     14.07 o 
   8   2   4      182.03      226.54     17.31 o 
   9   2   4      364.19      379.79     20.42 o 
  10   2   4      158.97      139.73     19.36 o 
  11   2   4        2.71        0.00     19.16 o 
 -11   3   4        2.80       20.88     16.42 o 
 -10   3   4      344.15      347.65     20.10 o 
  -9   3   4      152.94      152.82     20.42 o 
  -8   3   4      236.04      273.51     16.16 o 
  -7   3   4      382.37      385.54     17.87 o 
  -6   3   4      411.12      436.37     17.28 o 
  -5   3   4     1709.12     1663.63     46.45 o 
  -4   3   4      193.63      157.49      7.71 o 
  -3   3   4     2843.23     2759.02     66.87 o 
  -2   3   4     1142.38     1144.63     32.70 o 
  -1   3   4    12617.78    12873.46    291.19 o 
   0   3   4     2661.99     2441.09     51.45 o 
   1   3   4    13203.36    13556.73    266.57 o 
   2   3   4     1625.35     1599.52     30.81 o 
   3   3   4     2879.43     2821.28     67.32 o 
   4   3   4      263.73      213.13      7.72 o 
   5   3   4     1795.69     1799.27     49.03 o 
   6   3   4      585.27      664.20     20.30 o 
   7   3   4      473.55      455.96     19.54 o 
   8   3   4      287.28      346.60     19.82 o 
   9   3   4      198.71      194.08     16.30 o 
  10   3   4      382.93      373.15     24.04 o 
  11   3   4        5.15        0.00     21.46 o 
 -11   4   4       33.22       44.92     17.92 o 
 -10   4   4        7.52       29.10     12.68 o 
  -9   4   4       15.12       14.45     13.84 o 
  -8   4   4       61.13       61.93     12.33 o 
  -7   4   4      294.12      308.88     14.20 o 
  -6   4   4      901.19      818.18     22.71 o 
  -5   4   4     1159.65     1079.99     27.45 o 
  -4   4   4     1868.86     1714.63     43.72 o 
  -3   4   4       44.21       56.67      5.42 o 
  -2   4   4     3436.75     3226.27     80.90 o 
  -1   4   4     2908.07     3553.21     84.77 o 
   0   4   4     1476.15      988.45     21.41 o 
   1   4   4     3121.57     3776.00     73.13 o 
   2   4   4     3966.14     3722.21     73.48 o 
   3   4   4      139.74      157.11      5.57 o 
   4   4   4     2032.43     1874.09     44.25 o 
   5   4   4     1244.48     1152.43     31.48 o 
   6   4   4      913.04      857.96     26.73 o 
   7   4   4      286.73      298.20     17.20 o 
   8   4   4       65.32       80.96     14.13 o 
   9   4   4        6.22        0.00     13.97 o 
  10   4   4       10.29        0.00     17.78 o 
  11   4   4       31.40        9.37     27.90 o 
 -10   5   4      288.57      309.65     21.89 o 
  -9   5   4       56.32       54.33     12.44 o 
  -8   5   4      623.58      613.73     22.30 o 
  -7   5   4      574.88      588.00     20.23 o 
  -6   5   4      590.21      608.95     18.39 o 
  -5   5   4     1471.75     1524.09     43.72 o 
  -4   5   4     1034.06      965.22     22.80 o 
  -3   5   4     1995.87     1912.90     47.22 o 
  -2   5   4      301.12      402.48     12.69 o 
  -1   5   4      213.01      257.76      9.88 o 
   0   5   4      292.93      259.55      8.01 o 
   1   5   4      216.30      265.88      7.66 o 
   2   5   4      394.00      529.55     12.13 o 
   3   5   4     2178.26     2085.77     45.82 o 
   4   5   4      818.79      762.56     21.03 o 
   5   5   4     1658.53     1689.47     44.23 o 
   6   5   4      447.82      458.18     18.10 o 
   7   5   4      668.00      668.99     23.76 o 
   8   5   4      625.07      612.87     28.42 o 
   9   5   4       64.45       76.48     15.83 o 
  10   5   4      276.41      276.38     24.30 o 
 -10   6   4       31.08       37.80     20.65 o 
  -9   6   4       46.91       34.10     13.08 o 
  -8   6   4      156.53      148.48     13.98 o 
  -7   6   4      232.63      247.81     12.88 o 
  -6   6   4      565.37      558.90     21.78 o 
  -5   6   4       45.13       36.50      7.57 o 
  -4   6   4      436.79      444.51     14.21 o 
  -3   6   4      158.09      132.23      7.81 o 
  -2   6   4     1848.71     1921.33     48.73 o 
  -1   6   4     4130.31     3913.24     92.88 o 
   0   6   4       30.46       37.51      5.49 o 
   1   6   4     4589.82     4369.01     90.16 o 
   2   6   4     2098.65     2154.66     44.31 o 
   3   6   4      176.17      142.97      7.20 o 
   4   6   4      446.11      468.12     13.33 o 
   5   6   4       40.51       26.20      7.58 o 
   6   6   4      708.01      718.54     20.23 o 
   7   6   4      239.95      248.46     15.87 o 
   8   6   4      196.79      205.04     20.08 o 
   9   6   4       43.07       33.85     16.51 o 
  10   6   4       32.73        0.00     20.23 o 
 -10   7   4       57.77       30.66     17.18 o 
  -9   7   4       92.71      115.09     25.70 o 
  -8   7   4      127.44       84.39     15.43 o 
  -7   7   4      351.48      315.58     16.89 o 
  -6   7   4      259.92      236.84     13.38 o 
  -5   7   4      382.30      346.20     15.08 o 
  -4   7   4      536.59      459.83     16.14 o 
  -3   7   4      197.56      197.27     10.13 o 
  -2   7   4     1826.45     1703.03     42.15 o 
  -1   7   4      715.28      669.65     16.96 o 
   0   7   4     1096.37      978.79     24.56 o 
   1   7   4      568.68      543.43     16.18 o 
   2   7   4     1757.80     1637.81     37.93 o 
   3   7   4      283.71      280.79      9.12 o 
   4   7   4      517.15      447.11     13.72 o 
   5   7   4      318.24      291.76     11.43 o 
   6   7   4      185.61      170.54     15.64 o 
   7   7   4      265.81      270.85     16.18 o 
   8   7   4      109.13       67.12     13.10 o 
   9   7   4       63.39       58.04     14.05 o 
  10   7   4       51.63       41.08     16.70 o 
  -9   8   4      229.68      270.93     22.27 o 
  -8   8   4        8.62       22.36     13.13 o 
  -7   8   4      434.14      434.72     21.62 o 
  -6   8   4       29.05        9.43     15.49 o 
  -5   8   4      421.53      464.94     20.25 o 
  -4   8   4       67.14       63.52      9.25 o 
  -3   8   4      128.93      127.39      9.71 o 
  -2   8   4      329.70      348.88     14.41 o 
  -1   8   4      290.36      300.43     11.74 o 
   0   8   4      351.39      275.45     11.65 o 
   1   8   4      287.42      305.95     12.26 o 
   2   8   4      512.22      522.18     14.20 o 
   3   8   4      109.06      121.58      8.55 o 
   4   8   4       89.30       92.37      8.64 o 
   5   8   4      352.32      383.70     13.88 o 
   6   8   4       25.09        9.90     11.76 o 
   7   8   4      388.51      405.00     20.14 o 
   8   8   4        7.83       26.81     14.57 o 
   9   8   4      228.89      252.67     22.58 o 
  -9   9   4       36.52       24.10     19.08 o 
  -8   9   4        4.54        6.92     14.31 o 
  -7   9   4      304.49      305.77     19.81 o 
  -6   9   4      118.21      119.31     16.04 o 
  -5   9   4      688.14      654.45     28.11 o 
  -4   9   4      462.68      514.02     21.82 o 
  -3   9   4     1405.65     1333.91     37.79 o 
  -2   9   4     2339.94     2357.13     62.53 o 
  -1   9   4     2541.71     2580.95     63.13 o 
   0   9   4     1284.27     1372.27     37.95 o 
   1   9   4     2453.46     2492.27     63.25 o 
   2   9   4     2250.55     2234.02     57.59 o 
   3   9   4     1332.48     1251.60     36.10 o 
   4   9   4      497.92      524.19     18.48 o 
   5   9   4      643.96      574.31     19.83 o 
   6   9   4      158.70      184.51     13.63 o 
   7   9   4      272.22      248.61     19.09 o 
   8   9   4       13.73       26.64     18.30 o 
   9   9   4       30.10        3.92     17.16 o 
  -8  10   4        9.70       13.23     18.69 o 
  -7  10   4        0.71        0.00     16.73 o 
  -6  10   4       94.78      117.11     18.15 o 
  -5  10   4        2.15       11.53     15.65 o 
  -4  10   4       41.66       42.40     15.98 o 
  -3  10   4      203.57      212.21     17.13 o 
  -2  10   4      396.03      387.47     17.54 o 
  -1  10   4      262.50      253.22     16.70 o 
   0  10   4      117.00      116.95     15.15 o 
   1  10   4      211.86      224.68     13.49 o 
   2  10   4      341.44      326.12     17.62 o 
   3  10   4      268.66      265.92     14.35 o 
   4  10   4       23.02       22.56     10.85 o 
   5  10   4        5.78        0.00     10.42 o 
   6  10   4       52.70       31.95     13.61 o 
   7  10   4        0.71        0.00     16.61 o 
   8  10   4        4.20        0.00     16.80 o 
  -8  11   4       55.89       50.99     21.77 o 
  -7  11   4       51.63       66.33     21.01 o 
  -6  11   4       22.48       37.99     20.15 o 
  -5  11   4       22.11       40.19     19.45 o 
  -4  11   4       53.49       45.96     17.91 o 
  -3  11   4      211.38      234.89     16.61 o 
  -2  11   4       42.20       38.56     14.59 o 
  -1  11   4      710.00      754.65     31.31 o 
   0  11   4      188.94      174.54     16.61 o 
   1  11   4      769.19      828.94     28.42 o 
   2  11   4       82.01       88.72     14.97 o 
   3  11   4      258.22      289.10     16.78 o 
   4  11   4       68.78       74.46     13.50 o 
   5  11   4       42.72       33.36     12.38 o 
   6  11   4       33.99       69.61     19.05 o 
   7  11   4       65.17       50.19     21.51 o 
   8  11   4       55.77       96.72     21.51 o 
  -7  12   4       39.39       41.33     24.81 o 
  -6  12   4        0.90       30.91     26.64 o 
  -5  12   4       46.17       29.59     29.45 o 
  -4  12   4        1.97        0.00     22.34 o 
  -3  12   4      130.59       88.83     16.77 o 
  -2  12   4      136.33      121.66     18.37 o 
  -1  12   4      208.25      159.27     19.47 o 
   0  12   4       39.73       53.80     16.51 o 
   1  12   4      237.81      221.95     22.19 o 
   2  12   4      117.24      133.17     19.94 o 
   3  12   4      150.85      156.85     16.86 o 
   4  12   4        7.26        0.00     14.74 o 
   5  12   4       46.31       38.25     14.51 o 
   6  12   4        1.44        0.22     22.24 o 
   7  12   4       45.19       36.05     27.78 o 
  -6  13   4       21.37        0.00     28.95 o 
  -5  13   4       37.33        0.00     33.58 o 
  -4  13   4       35.51       14.00     27.97 o 
  -3  13   4        2.74        8.62     16.48 o 
  -2  13   4       33.59       19.61     19.57 o 
  -1  13   4       49.58       34.38     18.95 o 
   0  13   4      339.28      329.94     24.60 o 
   1  13   4       70.10       56.83     24.11 o 
   2  13   4       31.97       25.92     23.59 o 
   3  13   4        9.09       22.76     17.86 o 
   4  13   4       26.90       13.66     17.15 o 
   5  13   4       52.55       42.58     29.52 o 
   6  13   4       12.66        7.17     23.08 o 
  -4  14   4       54.60       41.98     57.41 o 
  -3  14   4       43.21        5.66     17.30 o 
  -2  14   4       24.42       20.84     21.82 o 
  -1  14   4      133.03      160.54     25.47 o 
   0  14   4        4.62        0.00     31.35 o 
   1  14   4      159.82      140.17     28.61 o 
   2  14   4       15.78        4.52     29.23 o 
   3  14   4       56.88       24.20     22.51 o 
   4  14   4       42.09       42.07     21.29 o 
  -2  15   4       32.29       53.15     26.97 o 
  -1  15   4       85.77       79.07     36.67 o 
   0  15   4      127.10       72.47     45.02 o 
   1  15   4       79.80       13.78     36.40 o 
   2  15   4       44.20       83.56     33.23 o 
   1   0   5     1860.39     3008.81     78.13 o 
   2   0   5       84.05       49.19      3.45 o 
   3   0   5     2412.25     2694.31     67.40 o 
   4   0   5     2161.43     2093.29     58.31 o 
   5   0   5       10.84        0.87      6.58 o 
   6   0   5      331.39      316.70     15.09 o 
   7   0   5      514.53      549.44     23.95 o 
   8   0   5      219.64      231.10     18.51 o 
   9   0   5       50.51       71.89     17.17 o 
  10   0   5        0.82        0.00     20.53 o 
  11   0   5       66.53      104.83     27.22 o 
 -11   1   5       28.82       39.18     26.13 o 
 -10   1   5      177.86      227.09     35.33 o 
  -9   1   5      112.17      163.53     23.75 o 
  -8   1   5       97.53      133.58     15.69 o 
  -7   1   5      410.02      456.75     19.93 o 
  -6   1   5      470.10      490.20     18.97 o 
  -5   1   5     1058.71     1021.42     26.91 o 
  -4   1   5     1057.98      999.04     27.62 o 
  -3   1   5      734.64      722.09     31.06 o 
  -2   1   5     2928.29     3048.84     81.78 o 
  -1   1   5      129.51      108.85      5.54 o 
   0   1   5       49.17       75.30      5.85 o 
   1   1   5       54.22       36.82      4.26 o 
   2   1   5     3398.73     3531.47     79.03 o 
   3   1   5      428.49      480.01     14.93 o 
   4   1   5      934.47      879.86     24.01 o 
   5   1   5      813.70      788.25     23.16 o 
   6   1   5      350.12      390.49     14.69 o 
   7   1   5      354.95      385.26     19.59 o 
   8   1   5      125.91      139.26     14.04 o 
   9   1   5       99.68      110.00     15.37 o 
  10   1   5      193.30      226.87     21.09 o 
  11   1   5       26.01       17.93     20.92 o 
 -11   2   5       12.67       11.26     14.99 o 
 -10   2   5       59.62       71.89     14.12 o 
  -9   2   5       37.20       13.92     15.18 o 
  -8   2   5      210.47      220.38     17.85 o 
  -7   2   5     1148.45     1121.25     48.26 o 
  -6   2   5        5.42        0.00     10.17 o 
  -5   2   5     2084.66     1966.05     62.02 o 
  -4   2   5      115.23      117.07      7.07 o 
  -3   2   5     2688.84     2631.10     61.56 o 
  -2   2   5      926.85      716.52     23.99 o 
  -1   2   5     2346.75     2482.08     61.79 o 
   0   2   5       38.02       93.87      4.99 o 
   1   2   5     2601.13     2660.10     55.86 o 
   2   2   5     1260.46     1084.15     21.08 o 
   3   2   5     2512.97     2456.78     64.20 o 
   4   2   5      236.60      224.14      8.05 o 
   5   2   5     2352.91     2208.99     53.83 o 
   6   2   5        1.44       10.28      7.02 o 
   7   2   5     1402.97     1332.31     42.50 o 
   8   2   5      203.66      191.06     15.11 o 
   9   2   5       32.25       36.10     16.04 o 
  10   2   5       66.22       86.01     18.98 o 
  11   2   5       18.39       35.41     21.60 o 
 -11   3   5       43.13       36.30     16.62 o 
 -10   3   5        3.67        0.00     14.37 o 
  -9   3   5      166.29      164.50     14.56 o 
  -8   3   5        4.92       15.86     10.86 o 
  -7   3   5      414.25      417.77     17.42 o 
  -6   3   5       37.27       29.28      7.63 o 
  -5   3   5     1615.53     1504.70     41.20 o 
  -4   3   5     1397.09     1379.98     37.46 o 
  -3   3   5     1970.58     1994.17     45.50 o 
  -2   3   5      181.29      122.50      5.94 o 
  -1   3   5      693.59      561.34     17.82 o 
   0   3   5     7524.68     6853.92    142.46 o 
   1   3   5      997.11      867.76     17.04 o 
   2   3   5      168.15      113.93      5.22 o 
   3   3   5     1679.29     1709.67     47.38 o 
   4   3   5     1551.31     1533.08     36.53 o 
   5   3   5     1608.41     1503.74     39.52 o 
   6   3   5       51.51       45.24      8.95 o 
   7   3   5      363.38      331.43     18.25 o 
   8   3   5        0.05        0.00     12.42 o 
   9   3   5      139.76      113.33     16.91 o 
  10   3   5        0.51        0.00     18.10 o 
  11   3   5       37.37       24.47     22.56 o 
 -10   4   5       10.52        0.00     15.67 o 
  -9   4   5      113.54       95.04     14.50 o 
  -8   4   5       22.09        2.15     11.54 o 
  -7   4   5      977.13      967.86     32.34 o 
  -6   4   5      699.06      703.30     22.14 o 
  -5   4   5     2595.70     2646.00     62.61 o 
  -4   4   5     1213.92     1273.93     34.88 o 
  -3   4   5     4925.12     5069.43    110.91 o 
  -2   4   5     4904.24     4957.85    116.52 o 
  -1   4   5    13284.20    12683.19    277.50 o 
   0   4   5     2807.35     3465.69     72.87 o 
   1   4   5    13062.04    12533.15    261.62 o 
   2   4   5     4726.96     4846.78    102.18 o 
   3   4   5     4146.07     4273.54    107.01 o 
   4   4   5     1309.19     1397.90     33.99 o 
   5   4   5     2498.47     2500.19     62.92 o 
   6   4   5      751.28      733.00     22.68 o 
   7   4   5      964.28      985.85     35.47 o 
   8   4   5       57.67       51.53     14.61 o 
   9   4   5      109.91      115.42     17.75 o 
  10   4   5       17.92       32.63     18.38 o 
 -10   5   5        7.82        2.60     15.55 o 
  -9   5   5       60.89       60.46     12.35 o 
  -8   5   5       31.06       32.92     10.73 o 
  -7   5   5      453.12      412.11     16.57 o 
  -6   5   5        7.04        9.93      8.44 o 
  -5   5   5      565.67      513.58     18.07 o 
  -4   5   5     1436.55     1375.28     36.11 o 
  -3   5   5     2900.17     2793.69     68.50 o 
  -2   5   5     2663.64     2451.42     64.01 o 
  -1   5   5     1792.86     1693.05     44.08 o 
   0   5   5     5875.73     6057.48    126.48 o 
   1   5   5     1945.27     1865.64     38.79 o 
   2   5   5     2834.66     2578.42     53.86 o 
   3   5   5     3029.47     2848.41     61.94 o 
   4   5   5     1572.39     1489.37     34.99 o 
   5   5   5      652.17      600.62     17.01 o 
   6   5   5       14.17       26.29      8.77 o 
   7   5   5      550.87      520.09     22.98 o 
   8   5   5       21.36       14.69     14.97 o 
   9   5   5       83.53       65.92     17.58 o 
  10   5   5        5.48        0.00     17.52 o 
 -10   6   5       14.57        0.92     15.89 o 
  -9   6   5      223.74      218.91     19.53 o 
  -8   6   5       40.59       25.39     12.54 o 
  -7   6   5     1361.00     1259.73     35.82 o 
  -6   6   5      626.22      617.00     21.71 o 
  -5   6   5     1280.30     1281.69     32.46 o 
  -4   6   5      695.27      712.50     23.19 o 
  -3   6   5      459.59      498.47     15.66 o 
  -2   6   5     1484.08     1275.09     34.90 o 
  -1   6   5     2001.36     2000.57     46.27 o 
   0   6   5     4932.18     4247.57     89.48 o 
   1   6   5     1817.83     1878.22     43.28 o 
   2   6   5     1614.00     1457.25     30.69 o 
   3   6   5      378.99      364.68     11.81 o 
   4   6   5      777.47      804.26     20.12 o 
   5   6   5     1009.70      997.04     28.06 o 
   6   6   5      638.79      597.43     21.39 o 
   7   6   5     1162.90     1103.52     45.65 o 
   8   6   5       38.15       57.63     17.52 o 
   9   6   5      186.55      192.32     20.54 o 
  10   6   5       12.52        0.00     18.70 o 
 -10   7   5        7.50        2.29     16.99 o 
  -9   7   5      122.70      116.21     17.71 o 
  -8   7   5       20.62        0.13     12.22 o 
  -7   7   5       48.70       76.60     14.23 o 
  -6   7   5      130.13      121.73     12.05 o 
  -5   7   5      128.03      126.98     15.89 o 
  -4   7   5      365.46      383.32     14.47 o 
  -3   7   5      308.70      307.77     13.72 o 
  -2   7   5     2418.68     2310.69     57.41 o 
  -1   7   5       43.80       24.45      7.25 o 
   0   7   5      738.99      742.73     20.55 o 
   1   7   5       48.46       31.56      6.06 o 
   2   7   5     2240.69     2171.12     51.30 o 
   3   7   5      362.19      365.54     11.35 o 
   4   7   5      351.16      328.96     11.98 o 
   5   7   5      123.05      117.67      9.89 o 
   6   7   5      168.45      159.20     11.99 o 
   7   7   5       68.79       88.58     12.50 o 
   8   7   5       36.83       46.88     12.59 o 
   9   7   5      130.88      132.64     16.41 o 
  10   7   5        6.86        0.00     15.17 o 
  -9   8   5       19.57       22.94     17.28 o 
  -8   8   5      204.11      159.73     14.91 o 
  -7   8   5      143.62      146.95     16.67 o 
  -6   8   5      334.27      339.87     20.85 o 
  -5   8   5      205.39      207.03     17.40 o 
  -4   8   5      955.55      940.86     30.98 o 
  -3   8   5      347.65      380.04     15.61 o 
  -2   8   5      550.00      576.53     17.79 o 
  -1   8   5      280.96      279.33     11.15 o 
   0   8   5      596.68      656.72     19.04 o 
   1   8   5      140.56      137.16      9.80 o 
   2   8   5      481.73      489.65     15.52 o 
   3   8   5      277.13      260.46     12.46 o 
   4   8   5      880.96      888.91     24.84 o 
   5   8   5      183.21      180.61     11.32 o 
   6   8   5      223.82      225.09     15.79 o 
   7   8   5      147.15      150.62     15.51 o 
   8   8   5      162.13      149.01     17.50 o 
   9   8   5       21.41       10.51     15.54 o 
  -9   9   5        0.01       28.29     19.94 o 
  -8   9   5       13.06       15.18     15.20 o 
  -7   9   5      180.79      155.22     20.79 o 
  -6   9   5       69.66       66.58     16.36 o 
  -5   9   5      184.72      198.87     23.49 o 
  -4   9   5       95.32       90.67     13.23 o 
  -3   9   5       29.22       28.39     12.11 o 
  -2   9   5      611.95      568.27     22.00 o 
  -1   9   5       64.33       68.93      9.93 o 
   0   9   5       13.90       16.56      9.67 o 
   1   9   5      118.94      118.77     10.13 o 
   2   9   5      794.85      757.61     20.92 o 
   3   9   5       34.52       41.84      9.84 o 
   4   9   5      160.50      167.04     11.57 o 
   5   9   5      201.89      178.81     11.84 o 
   6   9   5       68.09       90.45     14.90 o 
   7   9   5      178.69      194.56     17.63 o 
   8   9   5       14.96       53.84     20.05 o 
   9   9   5        1.40        0.00     17.06 o 
  -8  10   5      104.42       60.18     19.12 o 
  -7  10   5      149.99      164.77     19.75 o 
  -6  10   5       91.72      112.13     18.63 o 
  -5  10   5      573.21      551.84     28.83 o 
  -4  10   5      120.21      120.57     17.43 o 
  -3  10   5      337.01      346.67     20.21 o 
  -2  10   5      275.00      264.10     16.70 o 
  -1  10   5     1303.70     1332.04     46.24 o 
   0  10   5      125.44      165.71     13.65 o 
   1  10   5     1358.03     1340.05     38.14 o 
   2  10   5      203.01      207.50     16.97 o 
   3  10   5      398.71      404.70     17.35 o 
   4  10   5      104.37      130.42     12.27 o 
   5  10   5      616.73      617.14     21.83 o 
   6  10   5       92.40       83.53     14.01 o 
   7  10   5      188.56      179.99     19.54 o 
   8  10   5      101.79       77.02     18.95 o 
  -7  11   5        4.75        0.00     21.92 o 
  -6  11   5       75.87       79.61     23.34 o 
  -5  11   5      230.77      243.30     25.47 o 
  -4  11   5      164.80      177.33     23.63 o 
  -3  11   5      718.65      701.17     35.20 o 
  -2  11   5       81.64       58.06     15.43 o 
  -1  11   5     2015.29     1872.15     61.40 o 
   0  11   5       11.53        0.13     18.04 o 
   1  11   5     1963.49     1813.48     55.08 o 
   2  11   5       48.83       35.38     14.57 o 
   3  11   5      694.22      618.53     25.27 o 
   4  11   5      140.78      107.91     15.51 o 
   5  11   5      219.43      152.79     15.68 o 
   6  11   5       74.20       22.68     20.15 o 
   7  11   5        2.03        0.00     25.30 o 
  -7  12   5       15.45        7.30     25.03 o 
  -6  12   5      101.66       81.37     28.94 o 
  -5  12   5       50.84       83.78     25.08 o 
  -4  12   5      140.99      105.88     27.12 o 
  -3  12   5      123.22      108.62     23.41 o 
  -2  12   5      184.46      178.61     19.36 o 
  -1  12   5      343.90      369.43     23.59 o 
   0  12   5      261.49      299.42     35.31 o 
   1  12   5      383.92      347.46     25.55 o 
   2  12   5      193.70      215.95     19.68 o 
   3  12   5      133.03      171.04     17.39 o 
   4  12   5      158.66      140.10     19.39 o 
   5  12   5       53.41       64.94     17.10 o 
   6  12   5      120.74      121.62     38.67 o 
   7  12   5       14.36        0.00     27.68 o 
  -5  13   5       19.04       15.27     33.76 o 
  -4  13   5      118.49      143.66     30.31 o 
  -3  13   5       27.86       48.25     23.64 o 
  -2  13   5       80.72       71.34     20.50 o 
  -1  13   5        2.79        0.00     18.67 o 
   0  13   5       78.28       64.28     22.73 o 
   1  13   5        2.16       25.61     24.17 o 
   2  13   5       67.93       61.96     22.48 o 
   3  13   5       32.48        0.00     19.37 o 
   4  13   5      116.65      108.39     19.15 o 
   5  13   5       22.59       25.81     17.60 o 
  -4  14   5       56.43       50.06     37.02 o 
  -3  14   5       11.58        0.00     29.34 o 
  -2  14   5      143.10      195.38     24.37 o 
  -1  14   5       14.55        0.00     24.64 o 
   0  14   5      201.12      198.58     32.25 o 
   1  14   5       20.10       16.69     29.05 o 
   2  14   5      142.29      214.40     40.68 o 
   3  14   5       17.66       22.01     23.71 o 
   4  14   5       56.28       43.23     20.95 o 
  -2  15   5       23.65       32.42     26.14 o 
  -1  15   5        9.39        0.00     29.19 o 
   0  15   5        0.67        0.00     31.29 o 
   1  15   5       13.62        0.00     35.28 o 
   2  15   5       22.34       20.85     36.15 o 
   0   0   6      123.12       55.77      7.01 o 
   1   0   6       61.41       97.01      5.29 o 
   2   0   6     1868.77     1563.21     38.43 o 
   3   0   6       42.94       27.32      5.43 o 
   4   0   6      186.15      195.44      7.71 o 
   5   0   6     5473.40     5311.00    138.57 o 
   6   0   6      946.72      961.21     29.55 o 
   7   0   6      115.51      104.65     13.18 o 
   8   0   6      115.36      121.68     16.76 o 
   9   0   6       12.91       27.68     18.66 o 
  10   0   6       12.24        0.00     23.33 o 
  11   0   6        5.27        0.00     25.34 o 
 -11   1   6       12.87        0.00     25.41 o 
 -10   1   6       16.81       25.87     30.06 o 
  -9   1   6       37.30       23.73     18.52 o 
  -8   1   6      381.79      420.12     20.80 o 
  -7   1   6      200.84      230.48     14.15 o 
  -6   1   6      196.71      212.56     12.55 o 
  -5   1   6      540.96      556.44     22.13 o 
  -4   1   6      318.76      450.14     15.98 o 
  -3   1   6      913.08      880.94     21.35 o 
  -2   1   6     3592.97     3662.64     97.36 o 
  -1   1   6     2753.55     2753.86     70.02 o 
   0   1   6     2237.48     1934.83     46.78 o 
   1   1   6     2676.19     2650.78     60.15 o 
   2   1   6     4078.99     4134.27     87.65 o 
   3   1   6      790.99      742.49     24.47 o 
   4   1   6      412.19      518.31     15.57 o 
   5   1   6      579.90      628.13     18.89 o 
   6   1   6      273.72      291.32     13.37 o 
   7   1   6      239.97      249.64     14.26 o 
   8   1   6      359.65      387.06     26.99 o 
   9   1   6       39.45       26.13     15.27 o 
  10   1   6       11.72        5.30     17.14 o 
  11   1   6       17.44        0.03     20.88 o 
 -11   2   6        3.89        0.00     16.55 o 
 -10   2   6      145.57      138.35     17.75 o 
  -9   2   6      107.29      100.02     18.31 o 
  -8   2   6      473.16      481.76     22.62 o 
  -7   2   6      437.98      406.95     20.70 o 
  -6   2   6     1225.23     1146.84     32.73 o 
  -5   2   6      447.34      461.88     14.16 o 
  -4   2   6     2456.56     2370.74     56.02 o 
  -3   2   6     2337.52     2218.00     52.71 o 
  -2   2   6       63.88       29.96      4.58 o 
  -1   2   6     8781.98     8897.58    214.73 o 
   0   2   6      630.30      698.00     19.09 o 
   1   2   6     9111.83     9245.22    207.05 o 
   2   2   6       54.33       45.30      4.05 o 
   3   2   6     2460.44     2277.30     56.92 o 
   4   2   6     2279.26     2230.32     56.41 o 
   5   2   6      350.42      352.39     13.43 o 
   6   2   6     1053.15      995.78     32.77 o 
   7   2   6      461.51      459.79     20.11 o 
   8   2   6      389.76      432.49     27.20 o 
   9   2   6      102.82       82.30     16.92 o 
  10   2   6      119.04      110.95     17.89 o 
  11   2   6        2.64        0.00     21.13 o 
 -10   3   6       96.38       93.76     15.87 o 
  -9   3   6       98.96      105.19     15.16 o 
  -8   3   6      324.57      297.19     16.34 o 
  -7   3   6      230.92      223.93     10.97 o 
  -6   3   6      689.18      687.26     20.35 o 
  -5   3   6       32.43       28.32      6.43 o 
  -4   3   6     3235.16     3239.07     78.53 o 
  -3   3   6      384.29      312.25     14.46 o 
  -2   3   6     4437.83     4319.45    111.13 o 
  -1   3   6     2043.16     1883.05     47.21 o 
   0   3   6     3116.77     3154.22     70.59 o 
   1   3   6     2350.87     2144.04     45.71 o 
   2   3   6     4705.33     4604.62     99.82 o 
   3   3   6      462.17      401.74     12.41 o 
   4   3   6     2992.29     3025.71     75.85 o 
   5   3   6       46.19       45.60      7.52 o 
   6   3   6      656.97      655.00     22.75 o 
   7   3   6      188.46      197.78     16.96 o 
   8   3   6      281.96      276.94     19.30 o 
   9   3   6       81.75      110.52     17.14 o 
  10   3   6       85.87       58.55     17.59 o 
 -10   4   6      116.88       93.70     17.43 o 
  -9   4   6      109.28       82.80     15.52 o 
  -8   4   6      305.95      313.88     17.89 o 
  -7   4   6     1076.63     1039.37     31.89 o 
  -6   4   6     1358.54     1352.85     35.01 o 
  -5   4   6      247.90      264.07      9.77 o 
  -4   4   6      462.58      479.03     14.58 o 
  -3   4   6     3234.53     3314.06     77.55 o 
  -2   4   6      342.45      473.27     15.68 o 
  -1   4   6     3987.95     4032.88     94.12 o 
   0   4   6      859.38      774.26     19.40 o 
   1   4   6     3673.69     3829.08     90.72 o 
   2   4   6      440.01      574.74     13.71 o 
   3   4   6     2791.42     2887.47     71.49 o 
   4   4   6      350.32      362.31     13.73 o 
   5   4   6      191.11      206.18     10.08 o 
   6   4   6     1347.81     1340.82     38.44 o 
   7   4   6      987.19      954.94     38.95 o 
   8   4   6      308.61      330.09     20.69 o 
   9   4   6      100.75       73.18     17.36 o 
  10   4   6      112.46      110.83     18.19 o 
 -10   5   6        2.87        1.09     15.99 o 
  -9   5   6        2.63       17.47     14.53 o 
  -8   5   6       59.66       62.95     11.34 o 
  -7   5   6      277.89      311.98     13.26 o 
  -6   5   6      137.61      159.31     12.30 o 
  -5   5   6      610.41      622.06     18.75 o 
  -4   5   6      688.79      712.43     21.56 o 
  -3   5   6     3073.27     3008.10     71.15 o 
  -2   5   6     1959.54     1866.28     44.56 o 
  -1   5   6     4359.83     4234.71     97.33 o 
   0   5   6     1548.64     1404.35     31.90 o 
   1   5   6     3646.03     3647.67     84.46 o 
   2   5   6     1700.02     1618.62     37.19 o 
   3   5   6     2726.87     2663.76     61.43 o 
   4   5   6      637.95      619.21     17.89 o 
   5   5   6      459.43      465.50     16.22 o 
   6   5   6       92.84      119.80     10.96 o 
   7   5   6      258.21      275.93     30.22 o 
   8   5   6       43.30       32.58     15.74 o 
   9   5   6        2.55        2.65     16.86 o 
  10   5   6        3.36        0.00     17.99 o 
 -10   6   6       59.30       42.52     21.37 o 
  -9   6   6       14.94       30.26     13.74 o 
  -8   6   6      186.14      204.48     14.26 o 
  -7   6   6       18.43        4.75     10.25 o 
  -6   6   6      453.20      478.53     20.95 o 
  -5   6   6      105.84       91.21     12.15 o 
  -4   6   6      231.04      244.33     12.27 o 
  -3   6   6      275.08      247.61     11.06 o 
  -2   6   6     2247.58     2209.66     60.21 o 
  -1   6   6     1271.37     1113.67     26.42 o 
   0   6   6      986.53      933.51     22.81 o 
   1   6   6      998.14      880.65     23.49 o 
   2   6   6     2342.17     2277.61     48.55 o 
   3   6   6      207.53      197.01      8.52 o 
   4   6   6      293.86      327.92     11.18 o 
   5   6   6      137.26      126.62      8.41 o 
   6   6   6      583.94      601.57     20.28 o 
   7   6   6       19.72       44.61     15.11 o 
   8   6   6      229.39      245.61     20.00 o 
   9   6   6       16.92        0.00     18.03 o 
  10   6   6       71.69       73.43     24.96 o 
  -9   7   6       99.66       85.26     17.08 o 
  -8   7   6      120.27      136.06     13.68 o 
  -7   7   6      207.74      198.91     15.12 o 
  -6   7   6       68.28       47.76     12.97 o 
  -5   7   6      279.89      289.94     17.86 o 
  -4   7   6      288.36      279.26     14.25 o 
  -3   7   6      524.06      561.77     20.78 o 
  -2   7   6       94.91       84.48      8.58 o 
  -1   7   6      944.04      846.11     25.41 o 
   0   7   6     1831.68     1608.75     38.24 o 
   1   7   6      985.25      909.68     23.02 o 
   2   7   6      124.25      147.12      8.05 o 
   3   7   6      678.66      697.60     17.40 o 
   4   7   6      427.59      411.57     12.40 o 
   5   7   6      268.17      312.10     12.79 o 
   6   7   6       75.35       70.95     11.21 o 
   7   7   6      218.24      239.01     15.16 o 
   8   7   6      117.73      116.19     14.74 o 
   9   7   6      113.15      127.29     16.04 o 
  -9   8   6       20.63       35.52     18.05 o 
  -8   8   6       18.94       13.19     14.12 o 
  -7   8   6      183.73      191.12     18.19 o 
  -6   8   6      528.54      469.75     26.76 o 
  -5   8   6      628.11      696.78     33.36 o 
  -4   8   6      267.32      255.81     18.96 o 
  -3   8   6      341.08      326.90     17.43 o 
  -2   8   6     2970.01     2922.84     73.31 o 
  -1   8   6      227.64      234.40     11.53 o 
   0   8   6     1365.61     1428.70     35.89 o 
   1   8   6      291.40      286.10     11.79 o 
   2   8   6     2923.51     2816.49     67.86 o 
   3   8   6      456.14      428.77     16.43 o 
   4   8   6      279.60      289.16     12.36 o 
   5   8   6      683.99      774.37     23.43 o 
   6   8   6      532.08      527.48     21.78 o 
   7   8   6      270.00      250.34     17.37 o 
   8   8   6       16.23        4.27     15.21 o 
   9   8   6       36.20       48.19     17.01 o 
  -8   9   6       63.51       74.58     16.43 o 
  -7   9   6       48.81       84.73     20.73 o 
  -6   9   6       13.37       21.34     16.37 o 
  -5   9   6       49.21       78.90     16.53 o 
  -4   9   6      151.59      128.90     14.84 o 
  -3   9   6      336.40      325.36     17.47 o 
  -2   9   6      212.67      216.61     12.98 o 
  -1   9   6        4.31        0.00     10.32 o 
   0   9   6      520.16      569.19     25.81 o 
   1   9   6       40.39       25.43      9.72 o 
   2   9   6      195.60      194.14     14.01 o 
   3   9   6      216.06      241.24     23.55 o 
   4   9   6      108.83      112.11     11.23 o 
   5   9   6       77.29      129.56     17.22 o 
   6   9   6        7.87       14.53     13.89 o 
   7   9   6       62.34       62.16     17.44 o 
   8   9   6       64.62       84.07     18.04 o 
  -8  10   6       12.49       27.10     18.93 o 
  -7  10   6        7.10       31.83     18.10 o 
  -6  10   6       52.40       63.39     18.45 o 
  -5  10   6      111.73      143.71     18.54 o 
  -4  10   6      276.85      317.90     25.61 o 
  -3  10   6      177.82      211.82     18.82 o 
  -2  10   6      235.82      227.62     16.52 o 
  -1  10   6      774.07      779.94     31.08 o 
   0  10   6      447.84      470.46     19.99 o 
   1  10   6      825.14      817.97     28.01 o 
   2  10   6      174.31      169.79     15.81 o 
   3  10   6      220.66      254.86     16.04 o 
   4  10   6      284.79      299.38     16.37 o 
   5  10   6       96.76      126.13     13.92 o 
   6  10   6       63.74       71.10     17.25 o 
   7  10   6        6.98       41.90     19.03 o 
   8  10   6        9.90       11.08     19.77 o 
  -7  11   6       70.26       64.86     24.10 o 
  -6  11   6        4.46        5.76     25.47 o 
  -5  11   6       69.09       59.02     24.39 o 
  -4  11   6      140.90      165.70     26.02 o 
  -3  11   6      115.37      119.88     20.15 o 
  -2  11   6      134.03      135.35     17.02 o 
  -1  11   6       66.69       71.96     15.62 o 
   0  11   6      166.96      136.86     21.79 o 
   1  11   6       35.54       13.31     14.56 o 
   2  11   6      137.70      150.08     17.41 o 
   3  11   6       98.50       70.24     14.84 o 
   4  11   6      111.06      105.93     15.93 o 
   5  11   6       65.25       70.48     15.14 o 
   6  11   6        2.43        0.00     27.81 o 
   7  11   6       64.00       34.96     27.01 o 
  -6  12   6        2.14        0.00     27.52 o 
  -5  12   6       61.31       92.34     31.15 o 
  -4  12   6       31.61       39.45     26.24 o 
  -3  12   6      126.35      130.52     23.43 o 
  -2  12   6       22.52       22.65     16.93 o 
  -1  12   6       20.21       73.99     20.10 o 
   0  12   6      110.09      136.19     18.01 o 
   1  12   6       13.77       37.65     22.37 o 
   2  12   6       20.47       24.95     18.91 o 
   3  12   6       89.86       80.06     17.77 o 
   4  12   6       33.71       40.78     17.09 o 
   5  12   6       34.02       41.50     16.54 o 
   6  12   6        2.24        9.08     21.67 o 
  -5  13   6       24.39       57.10     34.82 o 
  -4  13   6       35.79       38.34     28.99 o 
  -3  13   6       16.63        0.00     27.33 o 
  -2  13   6       31.24        9.40     18.25 o 
  -1  13   6      144.11      165.24     20.91 o 
   0  13   6       24.17       74.09     27.01 o 
   1  13   6      123.15      104.30     26.13 o 
   2  13   6       17.41       11.03     24.42 o 
   3  13   6       17.92       26.68     22.03 o 
   4  13   6       40.41       30.34     18.48 o 
   5  13   6       16.60        4.95     18.60 o 
  -4  14   6       19.47        0.00     35.69 o 
  -3  14   6       32.27       23.60     30.07 o 
  -2  14   6       31.78       49.78     23.67 o 
  -1  14   6       78.87       16.39     24.47 o 
   0  14   6       19.20        8.92     28.83 o 
   1  14   6       80.50       76.80     30.37 o 
   2  14   6       32.34       26.20     30.55 o 
   3  14   6       27.75        7.05     23.18 o 
   4  14   6       27.86       20.49     29.01 o 
  -1  15   6      118.62       91.87     31.10 o 
   0  15   6       78.29       80.59     33.70 o 
   1  15   6      127.41      106.32     37.77 o 
   1   0   7     8098.65     9013.72    231.01 o 
   2   0   7     4725.02     5012.96    123.71 o 
   3   0   7      111.84       94.66     10.36 o 
   4   0   7     1897.75     1861.09     47.19 o 
   5   0   7      770.92      863.70     25.94 o 
   6   0   7     1383.14     1319.48     35.33 o 
   7   0   7      260.75      265.74     17.22 o 
   8   0   7      426.65      474.77     28.44 o 
   9   0   7       50.46        1.27     21.71 o 
  10   0   7      218.89      180.87     27.45 o 
  11   0   7        3.84        5.22     26.88 o 
 -10   1   7       35.40       74.66     29.90 o 
  -9   1   7       41.77       37.73     22.60 o 
  -8   1   7       34.89       59.33     17.38 o 
  -7   1   7      448.07      456.42     17.80 o 
  -6   1   7       52.76       63.53     10.32 o 
  -5   1   7     1542.02     1544.19     42.61 o 
  -4   1   7     2009.17     2184.67     55.75 o 
  -3   1   7     2576.23     2399.77     65.17 o 
  -2   1   7     3152.10     3517.24     97.25 o 
  -1   1   7     8601.64     8571.06    213.92 o 
   0   1   7    16689.88    17260.53    407.66 o 
   1   1   7     8228.37     8215.88    183.84 o 
   2   1   7     3281.02     3638.08     88.82 o 
   3   1   7     2539.40     2304.79     62.26 o 
   4   1   7     2118.85     2222.20     58.78 o 
   5   1   7     1558.54     1555.96     39.02 o 
   6   1   7       39.45       69.92     13.72 o 
   7   1   7      500.10      542.29     21.14 o 
   8   1   7       25.96       59.55     16.51 o 
   9   1   7       51.38       58.04     15.65 o 
  10   1   7       35.82        0.00     22.57 o 
 -10   2   7        2.92       15.32     18.42 o 
  -9   2   7      184.12      220.00     21.49 o 
  -8   2   7      201.96      229.81     18.07 o 
  -7   2   7      448.83      477.71     17.98 o 
  -6   2   7      191.38      206.04     11.34 o 
  -5   2   7      179.13      167.89     10.58 o 
  -4   2   7      267.88      248.87     10.36 o 
  -3   2   7      688.92      711.51     25.36 o 
  -2   2   7     1667.08     1620.64     43.38 o 
  -1   2   7      626.16      751.00     22.96 o 
   0   2   7     2115.88     1871.20     58.02 o 
   1   2   7      517.33      610.15     17.80 o 
   2   2   7     1609.91     1620.65     35.01 o 
   3   2   7     1000.29      982.47     21.16 o 
   4   2   7      218.38      204.77     10.86 o 
   5   2   7      133.55       99.72      8.29 o 
   6   2   7      196.55      208.13     10.69 o 
   7   2   7      340.92      349.50     20.43 o 
   8   2   7      198.62      216.73     18.28 o 
   9   2   7      201.43      216.02     19.72 o 
  10   2   7        2.27        2.04     18.03 o 
 -10   3   7       80.98       64.15     15.68 o 
  -9   3   7      227.30      235.61     17.72 o 
  -8   3   7      141.18      163.85     14.57 o 
  -7   3   7      269.57      313.30     15.51 o 
  -6   3   7      305.32      345.67     14.50 o 
  -5   3   7      338.46      378.14     13.19 o 
  -4   3   7      608.64      620.92     17.58 o 
  -3   3   7      521.29      447.70     17.06 o 
  -2   3   7     3128.44     2923.79     72.26 o 
  -1   3   7      222.78      233.82     10.54 o 
   0   3   7     7290.98     7036.40    167.14 o 
   1   3   7      364.67      385.16     10.98 o 
   2   3   7     2781.74     2630.33     60.06 o 
   3   3   7      606.22      517.72     15.89 o 
   4   3   7      508.68      507.29     17.00 o 
   5   3   7      440.05      513.56     14.54 o 
   6   3   7      315.66      367.72     16.32 o 
   7   3   7      302.26      372.95     36.34 o 
   8   3   7      157.03      169.68     16.87 o 
   9   3   7      238.99      278.82     21.86 o 
  10   3   7       94.82       94.09     20.03 o 
 -10   4   7       42.87       64.62     20.92 o 
  -9   4   7        6.54       19.31     14.56 o 
  -8   4   7      387.58      390.24     21.32 o 
  -7   4   7      375.12      354.30     15.18 o 
  -6   4   7      793.15      740.61     22.76 o 
  -5   4   7      441.30      464.54     16.17 o 
  -4   4   7      606.90      597.57     23.24 o 
  -3   4   7      280.03      322.59     16.64 o 
  -2   4   7      284.89      695.05     63.49 o 
  -1   4   7      213.55      337.98     17.06 o 
   0   4   7      790.85     1114.01     34.21 o 
   1   4   7      230.94      380.98     15.72 o 
   2   4   7      463.71      632.98     31.43 o 
   3   4   7      270.84      283.50     13.18 o 
   4   4   7      730.31      692.86     17.95 o 
   5   4   7      490.91      495.70     16.26 o 
   6   4   7      776.37      779.83     22.80 o 
   7   4   7      388.35      330.35     20.19 o 
   8   4   7      424.91      393.23     23.02 o 
   9   4   7        8.24        0.00     16.66 o 
  10   4   7       50.16       52.79     20.37 o 
 -10   5   7       49.68       46.85     16.88 o 
  -9   5   7      192.25      168.63     17.00 o 
  -8   5   7        9.24       15.69      9.56 o 
  -7   5   7      482.58      476.31     18.78 o 
  -6   5   7       16.16       31.05      9.47 o 
  -5   5   7      753.85      780.32     32.27 o 
  -4   5   7       89.50       99.96     10.47 o 
  -3   5   7       52.62       55.45      9.60 o 
  -2   5   7     1627.25     1538.40     42.18 o 
  -1   5   7      838.39      755.03     23.90 o 
   0   5   7       26.71       29.37      7.71 o 
   1   5   7     1059.05      946.70     23.04 o 
   2   5   7     1856.72     1796.70     36.92 o 
   3   5   7       47.86       42.24      6.94 o 
   4   5   7      162.72      160.36      8.91 o 
   5   5   7      659.35      649.68     20.54 o 
   6   5   7       20.78       37.49     10.62 o 
   7   5   7      450.93      457.82     24.00 o 
   8   5   7       11.95        9.36     16.11 o 
   9   5   7      170.57      169.64     19.87 o 
  10   5   7       54.14       71.20     23.55 o 
 -10   6   7        0.35        0.00     20.62 o 
  -9   6   7        5.62        0.00     13.83 o 
  -8   6   7      137.52      115.00     12.50 o 
  -7   6   7      239.79      269.00     15.30 o 
  -6   6   7      155.17      143.48     13.87 o 
  -5   6   7      845.44      898.37     30.21 o 
  -4   6   7      307.80      306.12     14.21 o 
  -3   6   7      536.93      529.46     18.12 o 
  -2   6   7       43.14       10.49      8.87 o 
  -1   6   7      620.55      647.73     20.65 o 
   0   6   7        2.81        0.00      6.62 o 
   1   6   7      631.20      669.30     18.52 o 
   2   6   7       34.40        2.42      6.81 o 
   3   6   7      501.23      470.89     13.99 o 
   4   6   7      321.34      312.54     11.67 o 
   5   6   7      890.41      865.24     23.74 o 
   6   6   7      141.73      137.85      9.96 o 
   7   6   7      313.96      370.16     22.52 o 
   8   6   7      133.18      123.57     19.71 o 
   9   6   7        1.87        3.67     20.02 o 
  10   6   7        0.02        5.28     24.92 o 
  -9   7   7       96.40      107.26     19.14 o 
  -8   7   7       50.86       75.30     13.84 o 
  -7   7   7       42.82       40.26     14.16 o 
  -6   7   7      629.90      661.56     27.14 o 
  -5   7   7     1569.65     1430.23     52.08 o 
  -4   7   7      207.63      216.75     14.42 o 
  -3   7   7     1932.57     1801.24     54.09 o 
  -2   7   7       86.04       95.54     10.39 o 
  -1   7   7     2378.99     2318.84     54.69 o 
   0   7   7      283.91      257.67     10.42 o 
   1   7   7     2329.18     2241.63     56.74 o 
   2   7   7       24.27       32.94      7.96 o 
   3   7   7     1860.21     1757.37     40.66 o 
   4   7   7      164.86      205.33     14.88 o 
   5   7   7     1579.35     1446.32     39.39 o 
   6   7   7      570.17      563.15     20.46 o 
   7   7   7       46.87       36.00     12.99 o 
   8   7   7       35.41       43.46     18.52 o 
   9   7   7       90.77       81.71     18.58 o 
  -9   8   7       14.18       18.19     18.81 o 
  -8   8   7      105.01       99.85     16.22 o 
  -7   8   7        3.38        3.76     15.45 o 
  -6   8   7      127.07      112.20     24.54 o 
  -5   8   7       30.79       45.13     15.67 o 
  -4   8   7      245.71      293.37     19.74 o 
  -3   8   7       18.04       24.21     13.95 o 
  -2   8   7      483.05      530.48     19.58 o 
  -1   8   7      214.46      230.45     12.49 o 
   0   8   7      639.58      743.02     38.25 o 
   1   8   7      259.07      311.57     12.92 o 
   2   8   7      485.60      503.75     17.35 o 
   3   8   7       27.21       42.35      9.26 o 
   4   8   7      317.26      371.97     13.90 o 
   5   8   7       40.18       38.70     12.33 o 
   6   8   7      199.48      251.10     13.14 o 
   7   8   7        2.45        4.63     13.88 o 
   8   8   7      130.01      124.17     17.25 o 
   9   8   7       15.44        6.48     16.82 o 
  -8   9   7       33.62        2.01     17.73 o 
  -7   9   7       30.05       28.68     17.04 o 
  -6   9   7       72.40       89.53     17.92 o 
  -5   9   7      155.19      172.01     20.01 o 
  -4   9   7      163.99      129.33     15.97 o 
  -3   9   7      919.40      913.96     34.52 o 
  -2   9   7     1141.03     1085.76     36.18 o 
  -1   9   7     1084.43      973.68     32.67 o 
   0   9   7     3679.52     3652.56    101.61 o 
   1   9   7     1155.19     1054.82     32.90 o 
   2   9   7     1133.96     1072.56     35.01 o 
   3   9   7     1002.25      911.91     29.26 o 
   4   9   7      167.08      172.71     14.25 o 
   5   9   7      184.59      194.22     14.23 o 
   6   9   7       55.96       25.74     11.83 o 
   7   9   7       32.07       37.75     16.41 o 
   8   9   7       27.75       57.06     20.64 o 
  -8  10   7       79.55       65.41     21.60 o 
  -7  10   7      171.34      186.95     23.00 o 
  -6  10   7       74.52       26.52     19.92 o 
  -5  10   7      186.26      196.42     23.83 o 
  -4  10   7       19.23       14.49     20.23 o 
  -3  10   7       83.09       92.51     19.01 o 
  -2  10   7       22.32       14.17     13.63 o 
  -1  10   7        4.07        0.00     13.21 o 
   0  10   7        0.95        0.00     11.79 o 
   1  10   7        2.25        0.00     11.74 o 
   2  10   7       18.50        3.61     14.19 o 
   3  10   7       55.87       57.41     13.61 o 
   4  10   7       27.73        1.19     13.19 o 
   5  10   7      143.34      155.89     15.01 o 
   6  10   7       77.91       50.78     16.53 o 
   7  10   7      142.38      162.23     27.03 o 
   8  10   7       79.11       56.42     23.24 o 
  -7  11   7       12.74        0.00     23.51 o 
  -6  11   7       62.74       66.73     38.10 o 
  -5  11   7        0.70        0.00     23.55 o 
  -4  11   7       23.16       11.20     24.23 o 
  -3  11   7       11.98       18.53     18.54 o 
  -2  11   7      466.09      526.41     26.40 o 
  -1  11   7       84.49       62.70     16.21 o 
   0  11   7      795.42      849.38     33.80 o 
   1  11   7       82.51       78.17     17.84 o 
   2  11   7      471.46      552.74     26.27 o 
   3  11   7       33.44       24.90     14.98 o 
   4  11   7       27.89       29.32     15.26 o 
   5  11   7        4.31        0.00     15.51 o 
   6  11   7       74.08       70.45     19.23 o 
   7  11   7       14.06        3.24     27.23 o 
  -6  12   7       19.07        6.50     27.60 o 
  -5  12   7       13.20        0.00     27.30 o 
  -4  12   7       93.03      120.83     51.29 o 
  -3  12   7        4.04        0.19     25.33 o 
  -2  12   7        7.15        0.00     16.40 o 
  -1  12   7       19.11       16.15     17.22 o 
   0  12   7      152.98      164.96     22.34 o 
   1  12   7       15.41       13.25     22.67 o 
   2  12   7        2.99        0.00     20.33 o 
   3  12   7        6.50        0.00     17.19 o 
   4  12   7       82.52       69.82     17.90 o 
   5  12   7       11.15       28.04     16.96 o 
   6  12   7       12.32        0.00     35.53 o 
  -5  13   7        5.51        0.00     34.18 o 
  -4  13   7        2.19       27.44     28.99 o 
  -3  13   7       14.57       49.82     28.36 o 
  -2  13   7       43.39       59.62     18.87 o 
  -1  13   7       43.16       46.84     24.84 o 
   0  13   7       19.07        0.00     26.27 o 
   1  13   7       48.81       45.91     25.44 o 
   2  13   7       65.83       15.25     23.08 o 
   3  13   7       17.40       14.02     21.83 o 
   4  13   7        6.62        0.00     18.59 o 
   5  13   7        3.99        2.61     18.21 o 
  -3  14   7        5.61        0.46     39.49 o 
  -2  14   7        7.19       29.95     22.42 o 
  -1  14   7       55.72       23.49     24.79 o 
   0  14   7       11.10        0.00     28.91 o 
   1  14   7       57.65       81.98     30.93 o 
   2  14   7        8.34        1.23     38.57 o 
   3  14   7        4.87        0.00     23.86 o 
   0   0   8     1186.57     1161.93     47.30 o 
   1   0   8      478.92      456.14     14.98 o 
   2   0   8       58.81       51.90      6.96 o 
   3   0   8     1023.72     1000.02     26.57 o 
   4   0   8        0.92       15.87      5.92 o 
   5   0   8      605.06      519.88     15.63 o 
   6   0   8      496.26      522.30     16.01 o 
   7   0   8      302.02      307.15     14.95 o 
   8   0   8      519.75      528.75     30.80 o 
   9   0   8       88.92       97.38     24.07 o 
  10   0   8        1.99       56.91     25.57 o 
 -10   1   8       57.52       74.23     26.43 o 
  -9   1   8      139.26      156.30     26.75 o 
  -8   1   8      112.68      121.05     15.27 o 
  -7   1   8       71.40       84.17     11.88 o 
  -6   1   8       38.91       48.27      7.72 o 
  -5   1   8      205.86      239.01      9.90 o 
  -4   1   8      254.90      238.58      9.66 o 
  -3   1   8      606.85      640.05     20.12 o 
  -2   1   8     1159.55     1106.97     27.56 o 
  -1   1   8      464.30      491.72     13.83 o 
   0   1   8      100.28       78.85      8.11 o 
   1   1   8      411.09      370.86     12.85 o 
   2   1   8      837.58      801.87     23.67 o 
   3   1   8      572.11      569.07     17.32 o 
   4   1   8      176.31      154.11     10.04 o 
   5   1   8      215.57      228.20     10.35 o 
   6   1   8       35.52       41.23     10.69 o 
   7   1   8       62.64       61.87     10.26 o 
   8   1   8       96.68      120.26     15.66 o 
   9   1   8      128.23      131.95     17.61 o 
  10   1   8       58.52       77.20     20.12 o 
 -10   2   8       51.99       51.07     19.81 o 
  -9   2   8       37.62       23.17     17.70 o 
  -8   2   8      813.78      774.56     41.13 o 
  -7   2   8       41.52       38.64     10.23 o 
  -6   2   8      772.77      735.09     23.17 o 
  -5   2   8        1.86        0.74      6.09 o 
  -4   2   8     1969.20     1815.37     51.17 o 
  -3   2   8      296.26      348.91     12.29 o 
  -2   2   8     1163.45     1098.19     31.87 o 
  -1   2   8     1462.21     1711.16     47.25 o 
   0   2   8     7307.43     7422.72    200.16 o 
   1   2   8     1358.94     1668.07     43.30 o 
   2   2   8     1323.54     1209.40     29.54 o 
   3   2   8      263.50      338.78     10.83 o 
   4   2   8     2130.62     1989.49     49.33 o 
   5   2   8        0.63        0.02      7.27 o 
   6   2   8      903.07      864.25     26.15 o 
   7   2   8       38.73       35.55     11.24 o 
   8   2   8      988.02      918.23     37.97 o 
   9   2   8       36.53       23.69     16.55 o 
  10   2   8       72.64       70.06     28.08 o 
 -10   3   8        9.24       10.73     15.31 o 
  -9   3   8       45.17       45.14     13.98 o 
  -8   3   8        3.32       15.36     10.94 o 
  -7   3   8      171.66      184.77     12.76 o 
  -6   3   8       86.61       87.15      8.49 o 
  -5   3   8      405.32      412.47     14.40 o 
  -4   3   8      512.80      541.90     18.59 o 
  -3   3   8      542.01      466.61     14.77 o 
  -2   3   8     2131.34     2002.09     50.02 o 
  -1   3   8      389.95      318.71     11.37 o 
   0   3   8     3760.16     4013.34     99.91 o 
   1   3   8      332.70      255.30      9.89 o 
   2   3   8     1906.45     1912.70     44.59 o 
   3   3   8      392.37      359.32     12.70 o 
   4   3   8      574.84      627.34     17.44 o 
   5   3   8      430.31      454.94     15.17 o 
   6   3   8       69.46       99.34     14.92 o 
   7   3   8      176.48      187.79     16.32 o 
   8   3   8        2.50        0.00     21.50 o 
   9   3   8       33.51       35.92     17.85 o 
  10   3   8       11.67        0.00     20.27 o 
 -10   4   8        7.75        0.00     15.55 o 
  -9   4   8       17.04        8.13     13.85 o 
  -8   4   8      578.53      582.48     21.92 o 
  -7   4   8      204.86      278.60     17.20 o 
  -6   4   8     1059.78     1034.83     31.36 o 
  -5   4   8     1615.79     1658.27     50.88 o 
  -4   4   8      698.64      811.93     25.72 o 
  -3   4   8     1113.75     1004.66     35.04 o 
  -2   4   8     1130.49     1148.55     34.03 o 
  -1   4   8     1081.51     1145.77     32.77 o 
   0   4   8     1547.25     1582.27     39.64 o 
   1   4   8     1200.91     1319.31     30.44 o 
   2   4   8     1222.09     1293.68     33.72 o 
   3   4   8     1378.13     1337.21     29.03 o 
   4   4   8      707.37      799.57     21.29 o 
   5   4   8     1657.76     1602.27     42.98 o 
   6   4   8     1054.90     1071.27     30.28 o 
   7   4   8      202.77      267.63     23.11 o 
   8   4   8      559.35      606.27     28.48 o 
   9   4   8       13.74       48.53     17.82 o 
  10   4   8        9.24        0.00     21.23 o 
 -10   5   8        8.38        0.00     16.74 o 
  -9   5   8        4.12        0.00     15.52 o 
  -8   5   8      236.88      215.64     13.99 o 
  -7   5   8      116.15      126.68     14.09 o 
  -6   5   8      428.96      398.35     18.85 o 
  -5   5   8      352.41      366.28     16.91 o 
  -4   5   8      419.31      418.80     17.30 o 
  -3   5   8     1510.78     1505.80     45.16 o 
  -2   5   8     2397.40     2223.56     55.76 o 
  -1   5   8      610.81      576.46     17.49 o 
   0   5   8     1292.33     1115.36     30.58 o 
   1   5   8      569.63      536.18     16.69 o 
   2   5   8     2285.52     2126.19     49.80 o 
   3   5   8     1560.57     1607.62     37.15 o 
   4   5   8      444.02      445.60     13.90 o 
   5   5   8      332.50      349.35     12.62 o 
   6   5   8      460.46      420.42     16.86 o 
   7   5   8      131.92      133.98     16.56 o 
   8   5   8      264.26      233.67     21.57 o 
   9   5   8        3.91        0.00     19.34 o 
  10   5   8       12.14       11.38     24.26 o 
  -9   6   8       50.29       31.01     14.88 o 
  -8   6   8      386.03      397.02     17.88 o 
  -7   6   8       11.28       10.65     11.76 o 
  -6   6   8      550.28      601.76     25.90 o 
  -5   6   8      138.21      186.03     13.74 o 
  -4   6   8     1077.68     1027.58     32.42 o 
  -3   6   8      311.38      323.65     14.35 o 
  -2   6   8      385.18      428.20     14.90 o 
  -1   6   8      516.44      548.40     18.68 o 
   0   6   8     1340.25     1292.88     36.82 o 
   1   6   8      514.06      564.66     16.53 o 
   2   6   8      386.05      399.61     12.90 o 
   3   6   8      326.91      310.36     11.47 o 
   4   6   8      853.16      808.48     23.72 o 
   5   6   8      128.76      145.37     10.67 o 
   6   6   8      447.23      467.97     18.19 o 
   7   6   8       10.79       14.79     20.09 o 
   8   6   8      306.66      301.62     25.38 o 
   9   6   8       46.55       34.50     20.54 o 
  -9   7   8        1.62        0.00     16.25 o 
  -8   7   8       38.00       20.60     14.53 o 
  -7   7   8       62.57       45.86     15.23 o 
  -6   7   8      181.41      172.69     16.28 o 
  -5   7   8      592.29      618.85     31.06 o 
  -4   7   8      232.46      224.13     18.20 o 
  -3   7   8     1641.22     1592.66     52.10 o 
  -2   7   8      141.37      153.16     14.31 o 
  -1   7   8      653.64      603.21     18.34 o 
   0   7   8      871.15      953.67     35.11 o 
   1   7   8      590.31      567.20     18.17 o 
   2   7   8      266.12      272.53     16.13 o 
   3   7   8     1764.93     1755.71     41.85 o 
   4   7   8      142.37      156.90     10.78 o 
   5   7   8      608.90      610.77     20.26 o 
   6   7   8      158.66      187.15     13.23 o 
   7   7   8       61.92       68.88     13.66 o 
   8   7   8       38.19       35.42     15.21 o 
   9   7   8        0.23       30.51     18.26 o 
  -9   8   8       92.81       73.52     18.16 o 
  -8   8   8       61.27       45.64     16.09 o 
  -7   8   8      471.80      495.92     25.48 o 
  -6   8   8       74.12       71.03     17.28 o 
  -5   8   8      603.40      636.60     30.00 o 
  -4   8   8      129.05      145.88     17.60 o 
  -3   8   8     1029.16      957.57     34.37 o 
  -2   8   8      188.18      206.65     15.08 o 
  -1   8   8       89.25       70.07     10.40 o 
   0   8   8      825.09      892.91     29.36 o 
   1   8   8       66.43       54.89      9.83 o 
   2   8   8      177.23      199.46     12.49 o 
   3   8   8      946.30      911.74     29.35 o 
   4   8   8      122.30      126.83     12.41 o 
   5   8   8      541.88      564.44     20.08 o 
   6   8   8       75.93       61.14     11.61 o 
   7   8   8      407.65      425.05     22.85 o 
   8   8   8       67.08       88.10     18.20 o 
   9   8   8       85.05      107.26     18.62 o 
  -8   9   8       50.38       15.84     19.78 o 
  -7   9   8       48.40        3.41     20.33 o 
  -6   9   8       98.09       86.89     20.59 o 
  -5   9   8      255.40      224.36     23.36 o 
  -4   9   8      327.34      273.92     21.71 o 
  -3   9   8      742.06      710.30     30.36 o 
  -2   9   8      177.19      187.58     14.15 o 
  -1   9   8     1197.47     1100.34     37.92 o 
   0   9   8       12.22        7.07     11.16 o 
   1   9   8     1234.11     1164.99     36.29 o 
   2   9   8      115.77       87.09     14.98 o 
   3   9   8      733.22      664.08     23.94 o 
   4   9   8      281.97      238.09     15.00 o 
   5   9   8      273.10      236.37     16.79 o 
   6   9   8       95.80       84.84     14.11 o 
   7   9   8       50.03       12.15     19.65 o 
   8   9   8       38.66        0.00     20.97 o 
  -7  10   8       88.30       68.51     25.54 o 
  -6  10   8       66.68       98.11     23.43 o 
  -5  10   8       31.38       50.15     23.17 o 
  -4  10   8      192.53      178.77     27.04 o 
  -3  10   8       40.85       28.02     17.37 o 
  -2  10   8      253.60      275.71     18.69 o 
  -1  10   8      327.50      297.69     18.78 o 
   0  10   8      811.58      748.53     30.22 o 
   1  10   8      322.28      295.99     17.62 o 
   2  10   8      259.15      266.86     20.26 o 
   3  10   8       38.00       19.32     14.32 o 
   4  10   8      248.59      229.53     16.52 o 
   5  10   8       31.00       12.35     16.10 o 
   6  10   8       68.74       47.61     16.19 o 
   7  10   8       93.20       36.78     22.22 o 
  -7  11   8       24.65       21.03     27.17 o 
  -6  11   8       11.76       22.49     27.18 o 
  -5  11   8        6.36        2.64     28.46 o 
  -4  11   8       34.27       39.82     25.72 o 
  -3  11   8       70.23       76.00     22.70 o 
  -2  11   8      156.50      156.16     17.36 o 
  -1  11   8      201.45      205.60     19.34 o 
   0  11   8      711.69      690.18     31.53 o 
   1  11   8      270.64      299.13     26.82 o 
   2  11   8      152.56      168.11     19.90 o 
   3  11   8       94.60      123.21     16.69 o 
   4  11   8       55.96       36.86     16.95 o 
   5  11   8        7.78        0.00     16.19 o 
   6  11   8        6.57        0.00     21.34 o 
   7  11   8       29.92       19.23     27.52 o 
  -6  12   8        9.45        0.00     28.29 o 
  -5  12   8      117.16       94.92     34.14 o 
  -4  12   8       13.23        4.49     27.01 o 
  -3  12   8      222.73      275.23     31.50 o 
  -2  12   8       57.28       28.74     16.61 o 
  -1  12   8      134.42      123.48     21.36 o 
   0  12   8       97.88      125.98     23.47 o 
   1  12   8      146.53      169.16     25.74 o 
   2  12   8       53.04       35.84     21.70 o 
   3  12   8      242.27      258.04     23.27 o 
   4  12   8       11.99       29.16     19.07 o 
   5  12   8      133.56      133.81     19.07 o 
   6  12   8        9.68        7.07     18.81 o 
  -4  13   8       11.02       43.75     29.79 o 
  -3  13   8      158.50      142.81     33.76 o 
  -2  13   8       67.46       84.92     20.29 o 
  -1  13   8      290.95      268.34     28.25 o 
   0  13   8      140.07      141.05     29.61 o 
   1  13   8      286.63      282.70     33.78 o 
   2  13   8       64.37       42.49     23.74 o 
   3  13   8      163.27      135.16     24.52 o 
   4  13   8       11.54        0.00     22.65 o 
  -3  14   8       75.08       71.14     37.15 o 
  -2  14   8       20.96       45.55     44.02 o 
  -1  14   8      197.80      230.21     29.78 o 
   0  14   8       65.54       56.08     31.45 o 
   1  14   8      201.69      267.77     35.66 o 
   2  14   8       17.74       64.31     36.13 o 
   3  14   8       78.19       92.86     25.84 o 
   1   0   9      622.17      582.48     19.57 o 
   2   0   9        7.47        2.48      6.32 o 
   3   0   9       71.40       74.11      7.04 o 
   4   0   9      623.10      620.69     18.38 o 
   5   0   9       66.75       78.92      8.31 o 
   6   0   9      600.08      614.32     20.22 o 
   7   0   9        2.70        3.48      9.13 o 
   8   0   9       34.35       53.50     17.10 o 
   9   0   9        0.07        0.00     22.21 o 
  10   0   9        0.76       17.66     25.91 o 
 -10   1   9       14.96       11.97     25.98 o 
  -9   1   9      196.24      202.03     27.41 o 
  -8   1   9       12.51        5.07     12.20 o 
  -7   1   9      440.53      437.49     18.58 o 
  -6   1   9      115.61      139.99     10.32 o 
  -5   1   9      537.74      505.11     15.09 o 
  -4   1   9      658.97      732.71     22.25 o 
  -3   1   9      146.00      135.50      7.65 o 
  -2   1   9     4269.73     4135.17     99.48 o 
  -1   1   9      464.98      484.35     17.48 o 
   0   1   9     3361.25     3148.60     78.89 o 
   1   1   9      501.88      524.49     16.06 o 
   2   1   9     3797.12     3822.96     99.29 o 
   3   1   9      115.00       94.83      7.59 o 
   4   1   9      667.65      734.08     21.29 o 
   5   1   9      541.40      518.60     17.49 o 
   6   1   9      121.61      126.89      9.94 o 
   7   1   9      445.07      415.84     19.44 o 
   8   1   9       10.74       28.73     14.46 o 
   9   1   9      199.63      218.33     22.73 o 
  10   1   9       12.67        7.95     19.72 o 
 -10   2   9        2.27        0.00     19.37 o 
  -9   2   9      113.59       95.83     13.94 o 
  -8   2   9      196.06      192.72     12.74 o 
  -7   2   9      335.38      370.24     16.25 o 
  -6   2   9      116.40      116.87      8.59 o 
  -5   2   9     1811.11     1777.90     44.98 o 
  -4   2   9       68.54       83.40      8.18 o 
  -3   2   9     2896.17     2684.68     76.12 o 
  -2   2   9      565.42      614.04     19.07 o 
  -1   2   9      584.60      599.39     19.04 o 
   0   2   9      345.60      362.27     14.32 o 
   1   2   9      504.96      572.10     17.52 o 
   2   2   9      560.48      629.57     16.99 o 
   3   2   9     2925.15     2774.11     62.29 o 
   4   2   9       70.28       69.91      6.59 o 
   5   2   9     1641.71     1625.35     47.14 o 
   6   2   9      108.52       86.45      9.40 o 
   7   2   9      300.11      319.53     17.57 o 
   8   2   9      207.54      189.80     27.07 o 
   9   2   9       72.37       71.49     22.93 o 
  10   2   9        2.24        0.00     21.70 o 
 -10   3   9       61.62       47.98     16.03 o 
  -9   3   9       42.36       26.77     14.54 o 
  -8   3   9      175.40      166.28     13.42 o 
  -7   3   9       77.91       84.99     10.11 o 
  -6   3   9      360.98      333.70     12.88 o 
  -5   3   9      768.81      795.90     26.29 o 
  -4   3   9      756.87      760.52     28.23 o 
  -3   3   9     1915.85     1854.55     47.09 o 
  -2   3   9      525.77      489.09     16.43 o 
  -1   3   9     2579.48     2528.48     69.15 o 
   0   3   9     4299.76     3879.74    101.33 o 
   1   3   9     2449.52     2464.66     63.26 o 
   2   3   9      537.61      527.53     15.81 o 
   3   3   9     1660.41     1669.84     40.39 o 
   4   3   9      908.02      933.90     22.97 o 
   5   3   9      781.35      857.71     24.62 o 
   6   3   9      377.75      372.92     18.14 o 
   7   3   9       77.91       58.14     12.08 o 
   8   3   9      157.90      189.10     19.29 o 
   9   3   9       41.83        7.52     19.53 o 
  10   3   9       49.83       60.50     24.41 o 
 -10   4   9       42.36       28.43     16.25 o 
  -9   4   9       23.53       56.76     14.85 o 
  -8   4   9      105.70      140.73     16.66 o 
  -7   4   9       46.96       57.87     10.26 o 
  -6   4   9      718.58      741.94     24.26 o 
  -5   4   9       95.73       90.03     15.24 o 
  -4   4   9     1258.40     1151.27     34.45 o 
  -3   4   9      397.20      384.37     15.72 o 
  -2   4   9     2912.26     2935.08     72.14 o 
  -1   4   9       54.42       45.43      7.51 o 
   0   4   9       90.52       84.09      7.83 o 
   1   4   9       50.52       38.00      6.24 o 
   2   4   9     2649.65     2772.43     64.26 o 
   3   4   9      416.49      409.06     15.44 o 
   4   4   9      946.10      911.24     25.59 o 
   5   4   9       97.55       84.71      7.87 o 
   6   4   9      524.81      573.64     21.93 o 
   7   4   9       49.53       50.12     11.65 o 
   8   4   9       91.35      131.51     19.46 o 
   9   4   9       25.28        0.00     20.22 o 
  10   4   9       34.58        0.00     27.01 o 
  -9   5   9        2.06        0.00     17.16 o 
  -8   5   9       27.52       35.76     11.66 o 
  -7   5   9      102.69       86.68     12.12 o 
  -6   5   9       12.93        2.85     16.47 o 
  -5   5   9      560.72      541.03     22.47 o 
  -4   5   9      200.48      217.14     13.01 o 
  -3   5   9     1800.72     1636.70     47.02 o 
  -2   5   9     1213.93     1219.27     33.50 o 
  -1   5   9     1094.91      924.31     27.01 o 
   0   5   9     4150.98     4077.51    106.80 o 
   1   5   9     1027.61      883.82     25.13 o 
   2   5   9     1083.38     1108.52     29.42 o 
   3   5   9     1790.14     1606.98     38.64 o 
   4   5   9      111.25      105.51      8.74 o 
   5   5   9      551.05      561.90     17.76 o 
   6   5   9       21.14        9.46     11.06 o 
   7   5   9      105.10      104.78     14.90 o 
   8   5   9       31.01       44.11     18.55 o 
   9   5   9        3.64        0.00     22.58 o 
  -9   6   9      101.67       77.33     14.78 o 
  -8   6   9       40.05       30.41     13.46 o 
  -7   6   9      168.51      205.77     15.55 o 
  -6   6   9      103.10      120.65     14.42 o 
  -5   6   9      363.92      422.87     20.81 o 
  -4   6   9      229.57      231.28     15.05 o 
  -3   6   9      425.19      436.77     18.65 o 
  -2   6   9       96.12       72.25      9.12 o 
  -1   6   9      506.61      453.98     17.23 o 
   0   6   9      146.09      156.29     10.64 o 
   1   6   9      579.45      531.31     15.68 o 
   2   6   9       97.11       99.96     11.25 o 
   3   6   9      517.21      542.16     15.87 o 
   4   6   9      223.96      222.45     11.76 o 
   5   6   9      486.94      495.25     17.14 o 
   6   6   9      106.03       89.70     10.79 o 
   7   6   9      188.69      240.60     13.96 o 
   8   6   9       41.91       45.24     19.26 o 
   9   6   9      116.04      118.69     24.42 o 
  -9   7   9       52.90       51.75     16.10 o 
  -8   7   9        3.24        0.00     14.95 o 
  -7   7   9       42.92       44.37     15.77 o 
  -6   7   9       73.79      100.25     17.03 o 
  -5   7   9      431.30      415.00     22.25 o 
  -4   7   9      109.48      145.59     25.74 o 
  -3   7   9      788.27      717.10     26.53 o 
  -2   7   9     1203.06     1137.41     35.02 o 
  -1   7   9      458.61      495.27     18.91 o 
   0   7   9     2536.96     2384.60     61.77 o 
   1   7   9      357.46      394.64     15.66 o 
   2   7   9     1150.64     1086.81     31.94 o 
   3   7   9      651.06      618.89     21.98 o 
   4   7   9       82.69       93.11     10.72 o 
   5   7   9      407.85      395.93     16.12 o 
   6   7   9       77.98       85.55     11.52 o 
   7   7   9       50.51       45.70     14.84 o 
   8   7   9        5.72       19.58     14.61 o 
   9   7   9       49.91       87.66     16.94 o 
  -8   8   9       70.21       64.26     18.21 o 
  -7   8   9       38.85       57.27     19.80 o 
  -6   8   9      127.65      180.87     22.14 o 
  -5   8   9      132.16      157.38     20.74 o 
  -4   8   9      294.75      311.64     22.31 o 
  -3   8   9      251.02      299.54     25.46 o 
  -2   8   9       11.93       13.13     13.20 o 
  -1   8   9      116.49      137.71     17.79 o 
   0   8   9        0.46        8.63     13.66 o 
   1   8   9      119.07      151.33     17.40 o 
   2   8   9       17.63       32.09     19.38 o 
   3   8   9      255.80      284.45     16.89 o 
   4   8   9      275.53      304.78     16.76 o 
   5   8   9      131.72      149.98     14.18 o 
   6   8   9      154.59      188.12     15.73 o 
   7   8   9       36.12       39.52     16.40 o 
   8   8   9       79.19       93.99     18.85 o 
  -8   9   9       25.36       22.24     21.76 o 
  -7   9   9       38.02       14.27     21.53 o 
  -6   9   9        4.76        7.70     20.48 o 
  -5   9   9       10.35        0.00     19.69 o 
  -4   9   9       26.90        0.00     18.27 o 
  -3   9   9        6.36        0.00     16.04 o 
  -2   9   9        1.47        0.00     15.03 o 
  -1   9   9       64.98       49.41     16.48 o 
   0   9   9      288.28      298.27     16.12 o 
   1   9   9       98.59      102.77     13.18 o 
   2   9   9       23.23       39.16     14.04 o 
   3   9   9        2.50        0.00     12.19 o 
   4   9   9       15.61        5.76     12.87 o 
   5   9   9        9.19       21.36     13.95 o 
   6   9   9        9.91       11.75     14.40 o 
   7   9   9       41.63       18.92     20.48 o 
   8   9   9       25.77       33.43     21.51 o 
  -7  10   9       18.73       59.13     26.40 o 
  -6  10   9       31.70       64.05     25.69 o 
  -5  10   9      176.37      216.03     29.10 o 
  -4  10   9      135.81       99.26     25.50 o 
  -3  10   9       41.66       40.08     20.91 o 
  -2  10   9      150.58      173.64     19.80 o 
  -1  10   9       73.06       94.36     15.90 o 
   0  10   9      669.13      734.26     28.25 o 
   1  10   9       73.74       39.86     15.71 o 
   2  10   9      153.34      169.93     17.43 o 
   3  10   9       37.99       48.98     14.95 o 
   4  10   9      135.05      120.60     15.47 o 
   5  10   9      176.79      179.44     18.78 o 
   6  10   9       30.95        0.00     18.15 o 
   7  10   9       26.28       28.77     22.85 o 
  -6  11   9      104.26      111.74     30.87 o 
  -5  11   9      135.18      154.48     35.15 o 
  -4  11   9       43.62       28.47     26.25 o 
  -3  11   9      385.24      402.50     30.11 o 
  -2  11   9       16.81       25.18     18.95 o 
  -1  11   9      340.69      361.36     22.34 o 
   0  11   9        2.89       26.06     20.45 o 
   1  11   9      297.67      296.03     26.24 o 
   2  11   9        7.25        0.00     16.28 o 
   3  11   9      372.37      365.42     21.86 o 
   4  11   9       39.96       16.46     17.83 o 
   5  11   9      138.48      118.83     23.95 o 
   6  11   9      101.83      101.73     25.85 o 
  -5  12   9        2.18        0.00     32.54 o 
  -4  12   9        7.88       26.64     28.02 o 
  -3  12   9       12.31        8.88     26.58 o 
  -2  12   9       64.91       74.48     28.53 o 
  -1  12   9       18.93        0.00     21.15 o 
   0  12   9       85.99       59.99     23.07 o 
   1  12   9       16.30        0.00     25.38 o 
   2  12   9       49.99       11.83     19.91 o 
   3  12   9       10.30        9.10     19.16 o 
   4  12   9        8.80        6.56     19.50 o 
   5  12   9        2.32       17.25     19.79 o 
  -4  13   9      127.98      131.76     32.13 o 
  -3  13   9       88.30       48.38     34.63 o 
  -2  13   9      134.22      140.22     37.01 o 
  -1  13   9       37.28       49.75     28.14 o 
   0  13   9      262.81      284.62     29.97 o 
   1  13   9       26.67       53.65     29.51 o 
   2  13   9      122.62      126.52     28.09 o 
   3  13   9       86.20       63.27     24.06 o 
   4  13   9      123.12      125.01     24.71 o 
  -2  14   9       25.54        0.00     43.45 o 
  -1  14   9        0.66        0.00     25.12 o 
   0  14   9       62.25       79.13     39.56 o 
   1  14   9        2.11       25.84     30.68 o 
   2  14   9       25.57        0.00     54.09 o 
   0   0  10        1.09        0.00     10.62 o 
   1   0  10      662.55      636.17     21.75 o 
   2   0  10       35.63       19.44      8.08 o 
   3   0  10      284.13      249.80     11.43 o 
   4   0  10      127.14      124.04      9.26 o 
   5   0  10      352.47      305.67     11.86 o 
   6   0  10      779.34      686.10     22.45 o 
   7   0  10      381.71      415.37     18.23 o 
   8   0  10      172.70      170.70     14.78 o 
   9   0  10       22.32       10.76     23.58 o 
  10   0  10       19.45       10.40     32.32 o 
 -10   1  10       59.00       88.72     33.89 o 
  -9   1  10       84.56       30.59     24.36 o 
  -8   1  10      393.15      323.10     19.19 o 
  -7   1  10      251.44      193.73     13.96 o 
  -6   1  10      299.51      304.11     12.25 o 
  -5   1  10       84.08       91.71      8.85 o 
  -4   1  10     1768.88     1765.11     47.56 o 
  -3   1  10      496.74      511.85     17.19 o 
  -2   1  10     6916.94     6663.95    174.29 o 
  -1   1  10     2194.87     2072.76     64.70 o 
   0   1  10     8074.94     8069.44    207.65 o 
   1   1  10     2458.82     2327.06     58.84 o 
   2   1  10     6907.51     6805.66    160.63 o 
   3   1  10      654.62      695.16     19.44 o 
   4   1  10     1691.51     1700.86     47.47 o 
   5   1  10       96.97      109.34      8.07 o 
   6   1  10      279.51      275.63     13.62 o 
   7   1  10      233.19      182.12     14.64 o 
   8   1  10      378.42      317.08     20.34 o 
   9   1  10       92.28       61.85     26.05 o 
  10   1  10       56.83       37.25     22.45 o 
 -10   2  10      109.71       82.56     19.23 o 
  -9   2  10       10.12        0.00     13.42 o 
  -8   2  10      538.79      577.12     22.43 o 
  -7   2  10       17.62       20.65      9.45 o 
  -6   2  10      924.91      911.04     24.80 o 
  -5   2  10      236.39      272.00     12.82 o 
  -4   2  10      721.49      693.27     21.49 o 
  -3   2  10       88.91       87.24      8.34 o 
  -2   2  10      739.70      666.00     19.47 o 
  -1   2  10       33.15       19.44      7.35 o 
   0   2  10     1817.70     1724.52     48.87 o 
   1   2  10       39.91       40.46      7.26 o 
   2   2  10      658.22      590.27     17.04 o 
   3   2  10       82.57       88.25      6.88 o 
   4   2  10      665.77      653.76     19.43 o 
   5   2  10      230.10      253.30     11.76 o 
   6   2  10      721.33      725.28     25.65 o 
   7   2  10       15.39        0.00     12.27 o 
   8   2  10      480.01      509.75     31.05 o 
   9   2  10       12.98       31.88     29.90 o 
  10   2  10       98.59      112.34     23.95 o 
 -10   3  10        6.51       10.33     16.58 o 
  -9   3  10        4.52        0.00     14.67 o 
  -8   3  10      109.72      103.25     12.62 o 
  -7   3  10        0.67        0.00      9.58 o 
  -6   3  10        4.81        0.70      9.15 o 
  -5   3  10      144.30      141.90     11.65 o 
  -4   3  10       34.94       45.05      9.88 o 
  -3   3  10      631.24      624.17     19.45 o 
  -2   3  10      880.88      894.07     28.62 o 
  -1   3  10      688.55      616.01     21.68 o 
   0   3  10     1806.00     1928.50     54.64 o 
   1   3  10      669.52      629.92     18.99 o 
   2   3  10     1089.10     1092.43     25.47 o 
   3   3  10      584.49      581.76     18.57 o 
   4   3  10       58.04       70.09      7.30 o 
   5   3  10      144.78      170.42      9.48 o 
   6   3  10        9.54        0.07     10.72 o 
   7   3  10        0.34       10.43     13.19 o 
   8   3  10      105.12       88.40     19.58 o 
   9   3  10        3.96        0.00     21.83 o 
  10   3  10        5.79       33.05     24.32 o 
  -9   4  10       48.51       49.22     15.52 o 
  -8   4  10        1.40        0.00     10.86 o 
  -7   4  10       40.09       51.76     11.49 o 
  -6   4  10      495.19      510.00     21.67 o 
  -5   4  10      682.21      679.50     27.78 o 
  -4   4  10       51.61       43.89     10.57 o 
  -3   4  10      191.01      203.16     11.76 o 
  -2   4  10      277.42      298.12     13.18 o 
  -1   4  10      316.15      296.24     14.16 o 
   0   4  10      227.72      230.00     12.30 o 
   1   4  10      247.82      251.79     10.52 o 
   2   4  10      260.99      282.66     11.07 o 
   3   4  10      285.75      304.53     12.04 o 
   4   4  10       40.39       43.44      7.75 o 
   5   4  10      814.00      790.44     23.04 o 
   6   4  10      501.64      486.31     20.15 o 
   7   4  10       55.80       52.06     13.77 o 
   8   4  10        1.21        0.00     19.20 o 
   9   4  10       60.41       90.66     21.56 o 
  -9   5  10       99.01       97.95     15.32 o 
  -8   5  10      302.77      306.43     17.65 o 
  -7   5  10       20.92       31.69     12.66 o 
  -6   5  10      237.74      245.34     17.22 o 
  -5   5  10      174.86      193.73     19.67 o 
  -4   5  10      709.98      770.72     28.55 o 
  -3   5  10      188.75      208.34     12.93 o 
  -2   5  10       57.07       66.23      9.02 o 
  -1   5  10      268.77      269.09     12.29 o 
   0   5  10       60.61       46.10      8.72 o 
   1   5  10      274.32      252.28     11.53 o 
   2   5  10       11.43        6.49      7.32 o 
   3   5  10      267.80      296.68     12.01 o 
   4   5  10      737.76      735.79     22.91 o 
   5   5  10      127.59      124.61     10.68 o 
   6   5  10      251.63      253.05     13.34 o 
   7   5  10       14.28        0.00     14.95 o 
   8   5  10      296.93      286.95     24.09 o 
   9   5  10       96.35       99.23     22.66 o 
  -9   6  10        1.14        0.25     15.29 o 
  -8   6  10       86.22       99.70     18.74 o 
  -7   6  10       54.12       30.52     14.23 o 
  -6   6  10      325.33      400.64     22.83 o 
  -5   6  10        5.86        0.00     12.23 o 
  -4   6  10      179.48      203.29     14.66 o 
  -3   6  10      199.97      197.75     16.53 o 
  -2   6  10       76.03       60.42     10.04 o 
  -1   6  10      962.53      859.38     28.66 o 
   0   6  10      985.15      805.26     25.43 o 
   1   6  10      980.47      909.96     25.58 o 
   2   6  10      128.37      136.35     11.03 o 
   3   6  10      168.73      169.16     11.73 o 
   4   6  10      141.35      143.30     11.01 o 
   5   6  10        7.69        0.00      9.79 o 
   6   6  10      401.77      469.78     18.16 o 
   7   6  10       56.95       37.91     11.24 o 
   8   6  10      101.84      143.51     21.40 o 
   9   6  10        1.38        0.00     23.21 o 
  -8   7  10      153.08      177.19     19.94 o 
  -7   7  10      143.92      143.28     21.34 o 
  -6   7  10      114.63      106.98     20.26 o 
  -5   7  10       26.35       40.88     17.89 o 
  -4   7  10     1109.56     1143.69     48.12 o 
  -3   7  10      229.00      227.20     19.16 o 
  -2   7  10     1169.64     1178.77     42.24 o 
  -1   7  10       54.20       41.87     10.97 o 
   0   7  10     3714.05     3664.10    101.79 o 
   1   7  10      123.14      118.35     13.94 o 
   2   7  10     1263.10     1238.94     40.14 o 
   3   7  10      303.30      295.62     15.59 o 
   4   7  10     1254.89     1172.65     37.27 o 
   5   7  10       26.50       15.04     11.43 o 
   6   7  10      134.43      145.97     13.65 o 
   7   7  10      154.19      152.66     17.53 o 
   8   7  10      161.76      137.14     18.88 o 
  -8   8  10       17.50       13.73     18.16 o 
  -7   8  10       47.95       79.12     21.76 o 
  -6   8  10      190.44      200.67     23.33 o 
  -5   8  10       28.48       42.03     19.93 o 
  -4   8  10      100.82       53.73     17.72 o 
  -3   8  10      117.92      143.56     20.68 o 
  -2   8  10       32.92        3.69     14.84 o 
  -1   8  10        6.78       13.27     11.85 o 
   0   8  10        3.08        7.29     14.55 o 
   1   8  10       17.24       20.26     11.13 o 
   2   8  10       23.71       20.89     13.03 o 
   3   8  10      121.20      152.58     14.67 o 
   4   8  10       99.87       64.35     13.17 o 
   5   8  10       53.30       64.97     14.04 o 
   6   8  10      186.16      194.14     16.71 o 
   7   8  10       71.70       87.32     14.78 o 
   8   8  10       16.03        0.00     19.53 o 
  -7   9  10       68.40       56.11     22.61 o 
  -6   9  10       56.70        8.85     21.25 o 
  -5   9  10      186.78      197.15     24.51 o 
  -4   9  10      192.03      191.50     23.36 o 
  -3   9  10      527.63      528.65     36.07 o 
  -2   9  10      334.40      376.14     34.79 o 
  -1   9  10       75.05       90.22     15.49 o 
   0   9  10      841.58      754.18     26.89 o 
   1   9  10       78.97      106.95     15.57 o 
   2   9  10      365.37      395.48     21.38 o 
   3   9  10      496.83      523.97     24.87 o 
   4   9  10      213.99      178.33     16.93 o 
   5   9  10      219.70      202.35     17.28 o 
   6   9  10       55.40       22.25     15.75 o 
   7   9  10       66.00       61.39     17.64 o 
  -7  10  10       55.21       30.50     28.14 o 
  -6  10  10       89.51       82.11     27.10 o 
  -5  10  10       65.07       53.81     29.88 o 
  -4  10  10       73.89       71.70     26.67 o 
  -3  10  10        7.99        0.00     20.73 o 
  -2  10  10       34.74       33.28     18.29 o 
  -1  10  10       16.83       10.66     15.40 o 
   0  10  10      102.47       77.53     17.88 o 
   1  10  10       11.95        0.15     15.42 o 
   2  10  10       25.85       36.73     15.94 o 
   3  10  10        9.98       24.38     16.08 o 
   4  10  10      112.53      140.77     19.35 o 
   5  10  10       64.51       33.10     18.21 o 
   6  10  10       97.66       84.07     20.43 o 
   7  10  10       51.32       56.69     18.89 o 
  -6  11  10       40.79       28.80     34.17 o 
  -5  11  10       32.75       22.21     41.00 o 
  -4  11  10       38.60      106.39     28.02 o 
  -3  11  10      290.39      332.62     29.28 o 
  -2  11  10       32.85       28.27     22.42 o 
  -1  11  10      339.90      346.54     25.26 o 
   0  11  10        4.40        0.00     20.57 o 
   1  11  10      325.05      365.52     31.32 o 
   2  11  10       56.95       79.51     19.39 o 
   3  11  10      278.59      268.40     21.77 o 
   4  11  10       20.37        0.00     25.84 o 
   5  11  10       32.56        0.00     19.34 o 
   6  11  10       30.70        0.00     20.23 o 
  -5  12  10      115.45      106.25     40.53 o 
  -4  12  10       20.86        4.65     29.48 o 
  -3  12  10       45.72       46.19     33.07 o 
  -2  12  10       62.28       20.31     27.67 o 
  -1  12  10        4.61       13.34     21.85 o 
   0  12  10       47.80       65.28     31.26 o 
   1  12  10        2.21        0.00     26.28 o 
   2  12  10       64.41       61.83     22.99 o 
   3  12  10       27.73       18.63     20.17 o 
   4  12  10       17.75       12.75     20.10 o 
   5  12  10       88.07       42.38     21.42 o 
  -3  13  10       50.34       54.67     36.57 o 
  -2  13  10       29.09        4.98     39.78 o 
  -1  13  10       92.08      112.21     25.34 o 
   0  13  10        5.47       27.71     25.44 o 
   1  13  10       86.02       43.51     30.33 o 
   2  13  10       37.74        0.00     26.66 o 
   3  13  10       50.52       15.61     23.81 o 
   1   0  11     4910.81     4997.12    152.34 o 
   2   0  11     4059.86     3776.64     91.19 o 
   3   0  11      906.91      927.91     24.65 o 
   4   0  11      369.88      338.15     13.63 o 
   5   0  11      181.94      170.29     10.78 o 
   6   0  11      384.47      429.14     14.98 o 
   7   0  11      138.10      120.07     14.13 o 
   8   0  11       95.54      123.77     16.37 o 
   9   0  11       16.89       21.96     20.04 o 
  -9   1  11        2.95       15.34     57.70 o 
  -8   1  11        1.65        3.43     10.36 o 
  -7   1  11      153.99      133.69     11.37 o 
  -6   1  11       14.28       10.01      8.80 o 
  -5   1  11      359.95      340.38     15.48 o 
  -4   1  11      203.16      194.63     10.83 o 
  -3   1  11     1317.33     1266.24     34.13 o 
  -2   1  11      306.71      341.90     11.73 o 
  -1   1  11       99.67       99.60      8.51 o 
   0   1  11     1140.33      970.31     29.64 o 
   1   1  11       62.44       22.70     11.16 o 
   2   1  11      207.56      206.80      9.30 o 
   3   1  11     1301.82     1224.58     34.09 o 
   4   1  11      172.64      172.74     10.66 o 
   5   1  11      338.88      323.00     12.81 o 
   6   1  11        4.19        8.00      7.88 o 
   7   1  11      138.24      131.66     13.17 o 
   8   1  11        1.51        0.00     14.09 o 
   9   1  11        2.39        0.00     21.15 o 
  -9   2  11       88.90       92.43     16.28 o 
  -8   2  11      151.43      134.51     12.73 o 
  -7   2  11      443.54      432.64     18.64 o 
  -6   2  11       50.63       49.15      9.93 o 
  -5   2  11      662.88      649.75     24.80 o 
  -4   2  11      135.63      144.11     10.47 o 
  -3   2  11      470.26      400.10     17.04 o 
  -2   2  11      134.52      148.54      9.92 o 
  -1   2  11      698.37      653.14     24.19 o 
   0   2  11      109.82      152.09     10.68 o 
   1   2  11      805.70      762.04     22.31 o 
   2   2  11      217.82      244.59     11.10 o 
   3   2  11      589.19      523.01     15.43 o 
   4   2  11      104.06      113.25      9.82 o 
   5   2  11      853.21      849.24     24.22 o 
   6   2  11       49.24       65.88     11.21 o 
   7   2  11      532.40      510.39     21.00 o 
   8   2  11      141.92      120.53     17.97 o 
   9   2  11      114.15       97.81     22.98 o 
  -9   3  11        8.23       22.10     14.36 o 
  -8   3  11       56.01       65.93     12.44 o 
  -7   3  11       76.44       74.49     12.05 o 
  -6   3  11       80.71       77.76     11.19 o 
  -5   3  11      454.62      464.67     19.26 o 
  -4   3  11       90.79       83.85     12.02 o 
  -3   3  11      478.49      478.07     20.42 o 
  -2   3  11      104.10       76.84      9.03 o 
  -1   3  11     1655.04     1689.07     51.46 o 
   0   3  11      144.79      174.67     13.98 o 
   1   3  11     1688.63     1703.93     46.63 o 
   2   3  11      144.94      120.32      8.41 o 
   3   3  11      490.72      517.79     17.71 o 
   4   3  11       67.36       76.72     10.03 o 
   5   3  11      441.14      457.21     17.24 o 
   6   3  11       60.63       61.92     11.32 o 
   7   3  11       71.96       61.69     12.56 o 
   8   3  11       59.10       51.45     15.88 o 
   9   3  11        6.93        0.00     22.03 o 
  -9   4  11       14.46       10.31     14.41 o 
  -8   4  11       95.90       82.18     15.60 o 
  -7   4  11      281.06      273.35     17.27 o 
  -6   4  11      266.80      289.86     18.84 o 
  -5   4  11      330.47      295.47     16.80 o 
  -4   4  11      555.40      511.97     22.37 o 
  -3   4  11       64.52       55.14     11.11 o 
  -2   4  11      301.46      289.85     15.38 o 
  -1   4  11      159.08      161.12     12.24 o 
   0   4  11      789.80      774.67     26.80 o 
   1   4  11      129.55      136.06      9.93 o 
   2   4  11      418.96      442.78     13.96 o 
   3   4  11       41.90       27.53      8.86 o 
   4   4  11      592.37      550.38     18.28 o 
   5   4  11      321.07      313.20     13.82 o 
   6   4  11      308.91      356.45     15.02 o 
   7   4  11      274.26      252.69     18.89 o 
   8   4  11      121.90      106.37     21.15 o 
   9   4  11       11.92        0.00     24.74 o 
  -9   5  11       23.31       38.62     16.61 o 
  -8   5  11        7.23        0.00     14.14 o 
  -7   5  11       46.35       37.97     13.97 o 
  -6   5  11       94.25       86.39     15.91 o 
  -5   5  11      485.21      476.94     29.37 o 
  -4   5  11      179.15      216.12     16.50 o 
  -3   5  11      520.03      548.06     22.66 o 
  -2   5  11      722.29      770.27     26.12 o 
  -1   5  11      391.62      366.74     18.70 o 
   0   5  11      259.10      251.71     14.24 o 
   1   5  11      457.04      452.49     16.46 o 
   2   5  11      741.25      784.56     23.79 o 
   3   5  11      503.56      495.36     19.62 o 
   4   5  11      179.77      231.05     12.29 o 
   5   5  11      454.07      446.32     17.22 o 
   6   5  11      121.93      108.43     11.66 o 
   7   5  11       36.87        7.62     11.19 o 
   8   5  11        8.25        0.00     19.53 o 
   9   5  11       21.67       28.27     22.03 o 
  -8   6  11      103.20      120.07     17.98 o 
  -7   6  11      168.70      181.56     20.03 o 
  -6   6  11      119.70      118.12     19.33 o 
  -5   6  11      801.45      777.53     35.80 o 
  -4   6  11       28.34       17.70     15.29 o 
  -3   6  11      572.51      558.49     27.75 o 
  -2   6  11       61.15       58.05     13.26 o 
  -1   6  11      244.34      254.35     13.63 o 
   0   6  11       61.34       51.67     11.64 o 
   1   6  11      207.53      225.26     13.69 o 
   2   6  11       41.47       25.66     11.70 o 
   3   6  11      584.33      526.88     23.50 o 
   4   6  11       38.70       20.00     10.77 o 
   5   6  11      795.25      782.18     24.84 o 
   6   6  11      115.81      105.35     12.54 o 
   7   6  11      127.84      149.16     13.84 o 
   8   6  11      101.86      109.64     15.64 o 
  -8   7  11       24.88        0.00     17.36 o 
  -7   7  11       52.78       21.21     20.30 o 
  -6   7  11       32.82       28.27     26.69 o 
  -5   7  11       48.07      100.12     23.60 o 
  -4   7  11       40.39       40.49     17.05 o 
  -3   7  11      157.04      162.59     20.66 o 
  -2   7  11       48.28        9.43     13.64 o 
  -1   7  11      264.15      269.22     15.12 o 
   0   7  11        9.39        0.00     11.29 o 
   1   7  11      284.76      291.03     15.63 o 
   2   7  11       23.81        2.85     12.06 o 
   3   7  11      172.60      214.45     17.05 o 
   4   7  11       33.05       16.91     12.43 o 
   5   7  11       43.41       61.90     13.41 o 
   6   7  11       30.23       19.01     14.00 o 
   7   7  11       39.59       35.69     14.59 o 
   8   7  11       18.40        0.00     18.65 o 
  -8   8  11       75.60       83.22     21.59 o 
  -7   8  11      163.28      142.54     23.76 o 
  -6   8  11      264.32      285.07     26.35 o 
  -5   8  11       72.08       77.88     21.28 o 
  -4   8  11      149.84      169.05     22.37 o 
  -3   8  11      146.22      133.35     21.39 o 
  -2   8  11      187.45      229.65     21.95 o 
  -1   8  11      788.03      719.05     28.55 o 
   0   8  11        0.11        0.00     11.41 o 
   1   8  11      731.04      688.26     28.94 o 
   2   8  11      172.04      217.19     19.23 o 
   3   8  11      133.93      143.78     16.08 o 
   4   8  11      104.87      131.49     15.60 o 
   5   8  11       75.17       69.01     15.10 o 
   6   8  11      202.88      230.91     18.12 o 
   7   8  11      170.71       96.76     17.29 o 
   8   8  11       62.58       81.82     21.83 o 
  -7   9  11       32.76       19.83     22.92 o 
  -6   9  11      189.69      129.24     25.06 o 
  -5   9  11       18.03       10.32     23.97 o 
  -4   9  11       86.75       76.60     30.39 o 
  -3   9  11       53.18       60.33     24.11 o 
  -2   9  11      319.26      369.47     26.70 o 
  -1   9  11        2.48        0.00     14.62 o 
   0   9  11      769.38      915.24     38.10 o 
   1   9  11        1.89        0.00     14.88 o 
   2   9  11      326.56      360.15     29.35 o 
   3   9  11       50.16       86.76     17.88 o 
   4   9  11       47.99       29.95     16.53 o 
   5   9  11       15.04       20.56     15.64 o 
   6   9  11      157.29      150.66     18.37 o 
   7   9  11       32.89       25.24     16.98 o 
  -6  10  11      148.97       71.84     33.16 o 
  -5  10  11       68.42       95.60     31.83 o 
  -4  10  11      327.49      302.81     49.06 o 
  -3  10  11       83.82       84.81     23.70 o 
  -2  10  11      319.77      307.72     27.56 o 
  -1  10  11       88.14       81.07     18.64 o 
   0  10  11      455.14      411.36     26.84 o 
   1  10  11       86.29       64.57     17.40 o 
   2  10  11      324.61      309.07     23.21 o 
   3  10  11       64.77       71.72     18.89 o 
   4  10  11      332.26      257.85     24.56 o 
   5  10  11       51.30       67.70     21.02 o 
   6  10  11      155.43      129.64     22.08 o 
  -5  11  11       93.06      119.48     31.33 o 
  -4  11  11       16.00        0.00     27.37 o 
  -3  11  11      123.76      121.73     26.18 o 
  -2  11  11       81.86       99.04     28.30 o 
  -1  11  11      174.09      217.84     24.29 o 
   0  11  11       24.68        5.93     21.98 o 
   1  11  11      168.33      168.42     26.05 o 
   2  11  11       80.02       96.47     22.51 o 
   3  11  11      139.33      153.67     22.79 o 
   4  11  11       12.43        4.92     21.50 o 
   5  11  11      113.24       97.43     22.96 o 
  -4  12  11      150.08      130.55     37.67 o 
  -3  12  11        0.39        0.00     34.05 o 
  -2  12  11      298.13      341.93     42.21 o 
  -1  12  11       20.52        0.00     23.26 o 
   0  12  11      231.55      226.64     27.64 o 
   1  12  11       29.19        0.55     24.98 o 
   2  12  11      324.22      318.92     31.12 o 
   3  12  11        1.11        0.00     22.33 o 
   4  12  11      173.05      177.08     46.66 o 
  -2  13  11       27.90       49.95     37.50 o 
  -1  13  11       15.16       28.48     27.27 o 
   0  13  11       55.59       87.80     26.99 o 
   1  13  11        9.90        0.00     29.64 o 
   2  13  11       33.17        0.00     28.89 o 
   0   0  12      619.76      554.95     27.23 o 
   1   0  12       29.93       34.12      8.86 o 
   2   0  12       46.79       48.79      7.68 o 
   3   0  12      252.65      249.01     13.56 o 
   4   0  12        1.76        0.00      8.97 o 
   5   0  12      586.11      660.05     23.02 o 
   6   0  12      349.65      322.99     15.34 o 
   7   0  12      234.59      269.69     15.09 o 
   8   0  12        0.43        0.00     12.11 o 
   9   0  12        8.76        0.00     20.43 o 
  -9   1  12       54.40       63.01     13.35 o 
  -8   1  12      137.27      132.12     16.79 o 
  -7   1  12       42.18       48.03     11.17 o 
  -6   1  12      572.92      516.17     20.81 o 
  -5   1  12      158.00      142.62     12.53 o 
  -4   1  12      660.09      574.01     23.12 o 
  -3   1  12      261.95      273.10     13.69 o 
  -2   1  12      357.81      364.74     16.29 o 
  -1   1  12      222.68      235.41     13.79 o 
   0   1  12       19.64       22.07      8.45 o 
   1   1  12      259.63      239.88     13.00 o 
   2   1  12      535.04      514.62     15.16 o 
   3   1  12      228.85      237.53     11.71 o 
   4   1  12      816.90      712.06     23.97 o 
   5   1  12      119.41      103.50     10.97 o 
   6   1  12      654.27      581.21     19.08 o 
   7   1  12       36.61       22.39     11.73 o 
   8   1  12      146.54      146.30     18.26 o 
   9   1  12       47.68       26.42     38.91 o 
  -9   2  12       33.60       27.54     13.03 o 
  -8   2  12        7.66        5.93     11.83 o 
  -7   2  12       24.24       14.98     12.11 o 
  -6   2  12       10.80       10.40     12.46 o 
  -5   2  12       56.42       41.93     12.07 o 
  -4   2  12      816.97      835.08     28.61 o 
  -3   2  12       41.20       38.43     10.56 o 
  -2   2  12     1136.36      990.24     30.02 o 
  -1   2  12      429.62      446.14     17.64 o 
   0   2  12       28.84       16.56      9.26 o 
   1   2  12      420.75      429.88     16.07 o 
   2   2  12     1018.42      912.56     27.39 o 
   3   2  12       71.72       69.33      9.33 o 
   4   2  12      670.56      692.98     25.02 o 
   5   2  12       70.14       60.73     11.36 o 
   6   2  12       12.60        6.25      9.26 o 
   7   2  12       22.18       19.05     12.91 o 
   8   2  12        2.23        4.76     16.26 o 
   9   2  12       38.37       44.64     23.23 o 
  -9   3  12        8.13        0.00     14.35 o 
  -8   3  12        9.62        8.02     13.12 o 
  -7   3  12       60.75       44.85     13.17 o 
  -6   3  12      366.23      329.94     20.05 o 
  -5   3  12      123.43      139.44     14.20 o 
  -4   3  12      731.65      740.09     29.80 o 
  -3   3  12      509.42      481.02     27.01 o 
  -2   3  12     2246.40     2219.39     64.92 o 
  -1   3  12      897.71      820.24     30.33 o 
   0   3  12     1803.69     1804.12     57.96 o 
   1   3  12      919.61      868.52     26.42 o 
   2   3  12     2120.48     2122.60     65.24 o 
   3   3  12      467.80      488.39     19.63 o 
   4   3  12      729.94      716.74     26.23 o 
   5   3  12       88.81       72.26     10.10 o 
   6   3  12      421.25      413.86     16.57 o 
   7   3  12       74.22       73.50     12.99 o 
   8   3  12       16.08       10.44     16.29 o 
   9   3  12        4.95        0.00     23.73 o 
  -9   4  12       87.99       85.13     18.02 o 
  -8   4  12        8.00        0.00     14.01 o 
  -7   4  12       23.76       11.91     13.82 o 
  -6   4  12       14.81        0.00     14.15 o 
  -5   4  12      305.77      318.50     19.93 o 
  -4   4  12      529.51      501.79     23.86 o 
  -3   4  12      133.93      129.32     17.35 o 
  -2   4  12      560.95      570.20     21.93 o 
  -1   4  12      440.49      450.10     19.97 o 
   0   4  12      429.99      397.51     17.53 o 
   1   4  12      458.30      445.60     17.74 o 
   2   4  12      551.30      557.53     20.63 o 
   3   4  12      176.07      172.36     13.36 o 
   4   4  12      547.01      506.98     20.96 o 
   5   4  12      349.80      382.09     19.44 o 
   6   4  12       11.46        2.75     10.73 o 
   7   4  12       18.26       12.01     11.75 o 
   8   4  12        8.85        0.00     14.78 o 
   9   4  12       73.88      101.07     25.90 o 
  -8   5  12       16.14       19.71     15.33 o 
  -7   5  12      161.59      144.90     17.46 o 
  -6   5  12      297.29      298.77     20.54 o 
  -5   5  12      231.26      248.05     18.86 o 
  -4   5  12      227.32      235.61     17.83 o 
  -3   5  12      394.33      472.80     25.00 o 
  -2   5  12     1498.60     1410.63     54.06 o 
  -1   5  12      659.19      693.28     29.31 o 
   0   5  12     1058.74      890.18     32.42 o 
   1   5  12      657.14      706.58     25.63 o 
   2   5  12     1521.42     1379.14     41.96 o 
   3   5  12      381.75      455.76     19.84 o 
   4   5  12      275.04      275.96     15.96 o 
   5   5  12      242.60      272.63     14.29 o 
   6   5  12      284.49      245.92     15.30 o 
   7   5  12      169.43      142.15     14.13 o 
   8   5  12       11.44        9.95     15.20 o 
  -8   6  12       46.99       36.42     22.26 o 
  -7   6  12       50.39       51.14     19.45 o 
  -6   6  12       75.14       93.18     25.25 o 
  -5   6  12       27.80       41.94     17.22 o 
  -4   6  12      147.01      203.46     21.18 o 
  -3   6  12       91.09      101.68     23.87 o 
  -2   6  12      206.77      218.13     17.05 o 
  -1   6  12      120.25      133.18     15.65 o 
   0   6  12      462.98      473.49     21.58 o 
   1   6  12      208.56      213.49     22.09 o 
   2   6  12      165.31      188.42     14.93 o 
   3   6  12      102.09       81.19     14.32 o 
   4   6  12      117.57      137.29     15.31 o 
   5   6  12       35.55       36.26     13.00 o 
   6   6  12       63.66       71.59     14.46 o 
   7   6  12       54.05       39.95     13.98 o 
   8   6  12       53.72       57.94     14.66 o 
  -8   7  12       14.72        7.97     27.42 o 
  -7   7  12       54.69       33.99     21.25 o 
  -6   7  12      142.62      102.71     21.61 o 
  -5   7  12      137.01      154.58     23.65 o 
  -4   7  12      111.67       98.82     21.24 o 
  -3   7  12      374.99      389.93     26.60 o 
  -2   7  12      118.77      112.27     19.26 o 
  -1   7  12      696.15      733.03     28.43 o 
   0   7  12       24.81       45.68     13.54 o 
   1   7  12      645.90      668.98     30.73 o 
   2   7  12       59.72       41.06     15.40 o 
   3   7  12      325.32      335.74     21.99 o 
   4   7  12       71.10       68.08     15.51 o 
   5   7  12      113.27       91.65     14.61 o 
   6   7  12      110.66       72.50     15.54 o 
   7   7  12       44.36       32.11     15.58 o 
   8   7  12       10.86        0.00     19.73 o 
  -7   8  12       77.14       46.52     23.40 o 
  -6   8  12       36.22       43.32     22.27 o 
  -5   8  12       91.32      120.75     25.24 o 
  -4   8  12       67.83       32.12     21.23 o 
  -3   8  12      318.55      292.40     28.91 o 
  -2   8  12       56.03       23.92     21.97 o 
  -1   8  12      115.88      122.11     16.29 o 
   0   8  12        3.63        0.00     14.25 o 
   1   8  12      137.71      110.19     17.39 o 
   2   8  12       86.17       88.71     18.53 o 
   3   8  12      369.71      406.63     23.57 o 
   4   8  12       75.25       74.36     16.32 o 
   5   8  12      121.03      122.25     17.61 o 
   6   8  12       39.10       28.30     15.74 o 
   7   8  12       93.80       78.12     25.02 o 
  -6   9  12       28.98        0.00     25.87 o 
  -5   9  12       23.93       10.66     28.48 o 
  -4   9  12        9.65        0.00     24.32 o 
  -3   9  12      120.70      117.15     26.21 o 
  -2   9  12       68.34       66.03     24.69 o 
  -1   9  12       24.23       22.05     18.02 o 
   0   9  12      192.04      253.45     22.45 o 
   1   9  12       10.03        2.08     15.62 o 
   2   9  12       51.54       27.89     18.96 o 
   3   9  12      122.23      117.00     19.24 o 
   4   9  12        7.18        0.00     18.00 o 
   5   9  12       29.34        0.00     19.72 o 
   6   9  12       37.04       42.01     29.31 o 
  -6  10  12       68.76       42.88     33.95 o 
  -5  10  12       17.14       20.54     31.99 o 
  -4  10  12       27.69       58.63     31.76 o 
  -3  10  12       35.39       43.56     23.48 o 
  -2  10  12       27.90       27.76     25.75 o 
  -1  10  12       31.19        3.59     22.14 o 
   0  10  12        7.52        0.81     18.90 o 
   1  10  12       18.45        0.00     21.65 o 
   2  10  12       17.81       37.79     18.86 o 
   3  10  12       35.02       32.39     19.53 o 
   4  10  12       14.79       44.93     21.10 o 
   5  10  12       13.44       31.26     21.58 o 
   6  10  12       58.26       73.14     22.15 o 
  -5  11  12      133.96      142.87     37.85 o 
  -4  11  12      116.11      137.74     36.78 o 
  -3  11  12       53.86       57.06     29.15 o 
  -2  11  12      123.64       81.70     34.18 o 
  -1  11  12       78.26       51.20     21.34 o 
   0  11  12       87.53       98.05     26.62 o 
   1  11  12       85.66       88.13     24.68 o 
   2  11  12      123.61       99.50     24.97 o 
   3  11  12       61.35       46.59     22.95 o 
   4  11  12      122.51      146.88     24.22 o 
   5  11  12      141.77      129.58     24.52 o 
  -3  12  12       22.25        0.00     51.79 o 
  -2  12  12        5.68        8.15     34.69 o 
  -1  12  12       14.95        0.00     25.05 o 
   0  12  12        1.54        0.00     24.43 o 
   1  12  12       11.71        0.00     24.76 o 
   2  12  12        7.84        0.00     25.52 o 
   3  12  12       14.11        2.22     33.66 o 
   0  13  12        0.61        0.00     25.80 o 
   1   0  13       21.76        0.51      8.87 o 
   2   0  13        4.42        0.00      8.39 o 
   3   0  13       38.30       32.42     10.43 o 
   4   0  13        8.41        9.32     10.41 o 
   5   0  13        1.09        0.00     10.94 o 
   6   0  13       22.25       34.07     11.46 o 
   7   0  13      285.18      278.54     22.85 o 
   8   0  13       57.66       79.79     12.87 o 
   9   0  13       32.04       35.68     14.52 o 
  -9   1  13       26.58       43.49     12.70 o 
  -8   1  13       20.41        0.00     12.61 o 
  -7   1  13       87.12       92.82     13.43 o 
  -6   1  13      135.16      102.87     13.25 o 
  -5   1  13      357.69      334.25     18.84 o 
  -4   1  13      490.30      528.50     27.58 o 
  -3   1  13     1103.33     1040.98     35.01 o 
  -2   1  13      520.92      554.15     22.95 o 
  -1   1  13     1341.32     1403.13     40.13 o 
   0   1  13      516.43      568.29     21.54 o 
   1   1  13     1296.01     1256.15     44.32 o 
   2   1  13      569.12      598.36     20.99 o 
   3   1  13      975.59      946.34     32.77 o 
   4   1  13      517.06      524.22     22.11 o 
   5   1  13      316.65      301.77     16.27 o 
   6   1  13      172.31      183.23     12.96 o 
   7   1  13       73.94       59.05     12.65 o 
   8   1  13       25.18       21.78     11.25 o 
   9   1  13       22.02       29.74     22.64 o 
  -9   2  13       64.50       62.06     15.65 o 
  -8   2  13       48.85       31.60     13.50 o 
  -7   2  13      298.41      317.00     18.07 o 
  -6   2  13       58.14       53.54     13.17 o 
  -5   2  13      264.87      265.39     17.66 o 
  -4   2  13      296.84      317.04     18.24 o 
  -3   2  13       28.45       15.55     12.09 o 
  -2   2  13      701.20      670.27     23.69 o 
  -1   2  13      456.45      488.02     19.13 o 
   0   2  13      861.49      864.31     31.37 o 
   1   2  13      409.79      441.26     20.94 o 
   2   2  13      672.81      613.75     23.34 o 
   3   2  13       30.78       20.78     10.70 o 
   4   2  13      278.14      295.31     15.89 o 
   5   2  13      273.22      283.32     15.90 o 
   6   2  13       57.40       71.06     11.68 o 
   7   2  13      273.22      259.53     15.91 o 
   8   2  13       55.34       47.21     15.24 o 
   9   2  13       50.77       34.76     24.61 o 
  -8   3  13       54.11       22.52     14.42 o 
  -7   3  13      196.41      212.62     17.11 o 
  -6   3  13      113.63      130.10     16.10 o 
  -5   3  13      216.85      217.01     16.26 o 
  -4   3  13      132.22      113.88     14.84 o 
  -3   3  13      124.07      101.74     13.78 o 
  -2   3  13      240.19      288.16     16.79 o 
  -1   3  13      136.59      124.81     14.25 o 
   0   3  13     1498.53     1330.11     47.84 o 
   1   3  13      196.45      213.63     13.24 o 
   2   3  13      269.75      275.64     14.81 o 
   3   3  13      100.67       71.51     12.56 o 
   4   3  13      147.32      175.02     14.27 o 
   5   3  13      151.37      151.53     14.83 o 
   6   3  13      133.81      111.24     11.99 o 
   7   3  13      167.34      161.91     13.43 o 
   8   3  13       50.13       67.29     14.78 o 
  -8   4  13       59.39       57.11     15.73 o 
  -7   4  13       91.15       89.52     16.30 o 
  -6   4  13      116.14      138.00     18.68 o 
  -5   4  13      109.67      126.28     16.02 o 
  -4   4  13      216.97      211.49     16.99 o 
  -3   4  13      374.24      394.90     31.96 o 
  -2   4  13      622.99      672.37     32.07 o 
  -1   4  13     1176.82     1074.03     39.88 o 
   0   4  13      222.74      212.89     16.25 o 
   1   4  13     1139.58     1017.85     39.90 o 
   2   4  13      563.73      576.95     25.82 o 
   3   4  13      433.88      482.72     20.88 o 
   4   4  13      168.62      197.01     15.95 o 
   5   4  13      129.71      131.00     14.82 o 
   6   4  13       85.72       90.20     12.87 o 
   7   4  13       95.87      101.24     13.74 o 
   8   4  13       47.27       49.87     14.29 o 
  -8   5  13       10.80        2.37     18.48 o 
  -7   5  13       87.26       85.19     19.19 o 
  -6   5  13       16.01        2.32     18.55 o 
  -5   5  13       48.79       15.74     17.35 o 
  -4   5  13       65.05       61.99     18.86 o 
  -3   5  13       57.58       60.93     18.30 o 
  -2   5  13      485.82      534.56     31.34 o 
  -1   5  13      141.29      129.84     14.95 o 
   0   5  13      701.30      778.64     29.77 o 
   1   5  13      183.24      115.79     16.35 o 
   2   5  13      563.18      586.86     26.40 o 
   3   5  13       90.96       97.15     15.77 o 
   4   5  13      107.27       95.90     13.89 o 
   5   5  13       72.24       78.50     14.40 o 
   6   5  13       10.53        0.00     13.01 o 
   7   5  13      105.07       91.66     19.00 o 
   8   5  13        9.09        0.00     14.38 o 
  -8   6  13        0.20        0.00     19.93 o 
  -7   6  13       30.13       17.41     20.37 o 
  -6   6  13       53.59       50.66     21.11 o 
  -5   6  13       58.41       41.69     19.57 o 
  -4   6  13      231.70      254.75     23.64 o 
  -3   6  13        8.77       16.14     18.49 o 
  -2   6  13      205.11      230.38     22.48 o 
  -1   6  13       23.01        6.23     19.76 o 
   0   6  13      153.23      205.01     21.77 o 
   1   6  13       31.35       20.06     17.85 o 
   2   6  13      188.03      227.82     30.14 o 
   3   6  13       18.78       14.72     14.15 o 
   4   6  13      204.40      228.76     18.11 o 
   5   6  13       96.73       72.55     15.62 o 
   6   6  13       50.60       38.66     16.22 o 
   7   6  13       45.14       53.98     16.61 o 
   8   6  13        0.45        0.00     15.62 o 
  -7   7  13       66.36       57.14     22.85 o 
  -6   7  13       65.32       69.13     22.19 o 
  -5   7  13      102.79      123.32     24.59 o 
  -4   7  13       66.67       55.71     20.59 o 
  -3   7  13      122.39      118.88     21.74 o 
  -2   7  13       79.32       49.60     22.40 o 
  -1   7  13      306.29      314.48     24.49 o 
   0   7  13       97.13       90.00     16.44 o 
   1   7  13      284.90      321.46     21.46 o 
   2   7  13       90.27       60.91     17.95 o 
   3   7  13      151.38      168.43     18.71 o 
   4   7  13       89.15       70.63     16.26 o 
   5   7  13      128.63      130.40     18.57 o 
   6   7  13       82.07      110.99     16.93 o 
   7   7  13       72.99       68.46     18.11 o 
  -7   8  13       63.03       50.55     24.01 o 
  -6   8  13       72.13       96.13     26.91 o 
  -5   8  13       37.29        0.00     23.71 o 
  -4   8  13      111.89      155.33     23.90 o 
  -3   8  13       25.03        0.00     29.26 o 
  -2   8  13       58.62       39.18     25.40 o 
  -1   8  13       84.91       73.01     18.98 o 
   0   8  13        4.44        0.00     18.56 o 
   1   8  13       83.82       98.88     18.69 o 
   2   8  13       76.99       64.34     19.09 o 
   3   8  13       21.56        0.00     17.38 o 
   4   8  13      127.81      134.19     19.72 o 
   5   8  13       31.42       25.61     20.23 o 
   6   8  13       90.53      149.29     19.11 o 
   7   8  13       57.63       29.88     18.19 o 
  -6   9  13      102.89       85.19     32.77 o 
  -5   9  13       69.94       33.63     30.66 o 
  -4   9  13      119.83      118.87     28.36 o 
  -3   9  13       67.60       64.88     26.65 o 
  -2   9  13      309.90      406.14     34.89 o 
  -1   9  13      191.57      229.57     22.39 o 
   0   9  13      152.98      215.50     22.10 o 
   1   9  13      183.21      217.14     25.34 o 
   2   9  13      347.80      417.25     28.42 o 
   3   9  13       69.53       73.13     21.28 o 
   4   9  13      150.37      165.99     21.24 o 
   5   9  13       66.79      100.84     22.31 o 
   6   9  13      125.34      111.02     25.01 o 
  -5  10  13       18.32       15.00     33.07 o 
  -4  10  13       17.41        4.55     32.07 o 
  -3  10  13        3.55        0.00     26.61 o 
  -2  10  13       12.00        0.00     30.60 o 
  -1  10  13       16.28       19.77     32.80 o 
   0  10  13       23.34        0.00     19.95 o 
   1  10  13       13.80       51.79     23.66 o 
   2  10  13        5.90        0.00     21.40 o 
   3  10  13        7.67       13.71     21.73 o 
   4  10  13       13.53        0.00     22.25 o 
   5  10  13       18.11       20.82     22.59 o 
  -4  11  13       74.98        0.00     44.09 o 
  -3  11  13       18.01        0.00     28.88 o 
  -2  11  13       95.46      106.28     36.29 o 
  -1  11  13        0.31        0.00     23.24 o 
   0  11  13       67.25       56.20     27.80 o 
   1  11  13        1.41       32.68     24.70 o 
   2  11  13       91.22      118.27     30.04 o 
   3  11  13        7.39        0.00     28.87 o 
   4  11  13       68.77       26.26     23.66 o 
  -2  12  13       25.00        0.00     35.87 o 
  -1  12  13       79.51       65.91     26.21 o 
   0  12  13        7.75        0.00     24.53 o 
   1  12  13       75.01       58.77     27.12 o 
   2  12  13       21.42        6.44     30.15 o 
   0   0  14     2488.93     2345.69    105.21 o 
   1   0  14        2.12        2.93      9.41 o 
   2   0  14     1247.18     1266.25     43.25 o 
   3   0  14        7.30        0.00      9.98 o 
   4   0  14      113.09      117.25     13.87 o 
   5   0  14      141.92      152.00     14.23 o 
   6   0  14       40.38       41.93     12.89 o 
   7   0  14      190.11      173.26     15.82 o 
   8   0  14        1.04        0.00     13.16 o 
  -8   1  14       37.07       18.65     13.97 o 
  -7   1  14       80.50       71.60     15.10 o 
  -6   1  14      142.63      114.88     14.26 o 
  -5   1  14      394.66      412.58     20.90 o 
  -4   1  14      136.85      162.96     15.67 o 
  -3   1  14      202.75      224.25     19.44 o 
  -2   1  14      153.99      153.09     14.94 o 
  -1   1  14      347.57      409.81     21.09 o 
   0   1  14      195.02      215.06     15.80 o 
   1   1  14      362.93      444.18     18.49 o 
   2   1  14      196.69      182.77     14.82 o 
   3   1  14      247.97      279.14     17.85 o 
   4   1  14      130.98      151.18     14.30 o 
   5   1  14      416.04      424.65     19.68 o 
   6   1  14      107.88      107.72     13.71 o 
   7   1  14       84.54       82.16     17.87 o 
   8   1  14       27.77        9.38     13.07 o 
  -8   2  14       24.92       29.47     15.02 o 
  -7   2  14        4.22        0.00     14.23 o 
  -6   2  14      160.16      129.81     19.90 o 
  -5   2  14       99.48       90.17     14.76 o 
  -4   2  14      159.28      153.02     15.87 o 
  -3   2  14      232.13      246.10     23.91 o 
  -2   2  14      703.71      692.72     40.85 o 
  -1   2  14      566.98      609.98     26.46 o 
   0   2  14      387.32      406.94     22.17 o 
   1   2  14      565.74      602.09     26.79 o 
   2   2  14      762.66      689.28     26.93 o 
   3   2  14      255.02      296.36     20.73 o 
   4   2  14      193.85      195.04     15.43 o 
   5   2  14       75.62       74.43     12.21 o 
   6   2  14      210.04      186.79     14.91 o 
   7   2  14        4.55        0.20     13.23 o 
   8   2  14       32.69       54.80     12.96 o 
  -8   3  14        2.96        4.89     14.98 o 
  -7   3  14       69.17       31.51     15.71 o 
  -6   3  14       37.16       42.56     15.98 o 
  -5   3  14      195.39      201.69     17.38 o 
  -4   3  14       95.92       80.47     15.90 o 
  -3   3  14      183.96      161.29     17.38 o 
  -2   3  14      138.14      175.59     19.66 o 
  -1   3  14       20.67       15.59     12.95 o 
   0   3  14       31.78       47.49     13.30 o 
   1   3  14       18.27       30.47     16.21 o 
   2   3  14      131.93      153.16     15.87 o 
   3   3  14      188.73      177.41     15.43 o 
   4   3  14       99.55      104.11     14.42 o 
   5   3  14      151.59      135.08     15.52 o 
   6   3  14       55.37       61.61     13.85 o 
   7   3  14       59.84       36.80     14.57 o 
   8   3  14        5.23       13.50     14.37 o 
  -8   4  14       29.43        3.06     18.37 o 
  -7   4  14       86.87      142.93     20.14 o 
  -6   4  14       63.78       43.91     16.69 o 
  -5   4  14      356.17      408.17     27.14 o 
  -4   4  14        3.95        6.40     17.33 o 
  -3   4  14        6.09        0.00     16.71 o 
  -2   4  14        8.34        0.00     16.49 o 
  -1   4  14        4.22       16.04     13.45 o 
   0   4  14       46.25       39.30     13.79 o 
   1   4  14        1.99        1.70     15.28 o 
   2   4  14       42.24       53.26     12.82 o 
   3   4  14        8.03       21.34     12.77 o 
   4   4  14       14.25       28.14     13.59 o 
   5   4  14      367.83      382.26     21.19 o 
   6   4  14       59.30       39.90     15.33 o 
   7   4  14      101.52      131.75     15.55 o 
   8   4  14       27.85       25.29     14.96 o 
  -7   5  14       23.20       42.90     19.32 o 
  -6   5  14        3.53        0.00     19.66 o 
  -5   5  14       40.54       48.69     19.78 o 
  -4   5  14       64.18       58.50     19.89 o 
  -3   5  14      291.08      317.79     25.15 o 
  -2   5  14       19.91       47.40     18.48 o 
  -1   5  14       93.20      133.92     19.22 o 
   0   5  14        3.97        0.00     14.65 o 
   1   5  14      102.50      117.84     17.25 o 
   2   5  14        7.15        1.59     17.19 o 
   3   5  14      281.51      308.56     22.03 o 
   4   5  14       92.60       77.40     16.41 o 
   5   5  14       21.29       15.25     15.96 o 
   6   5  14        9.72        8.70     16.82 o 
   7   5  14       19.14       23.95     16.43 o 
  -7   6  14       43.77      103.20     22.62 o 
  -6   6  14      190.85      211.20     25.23 o 
  -5   6  14       46.49       12.01     20.69 o 
  -4   6  14       69.34       97.26     21.53 o 
  -3   6  14      152.33      115.09     21.66 o 
  -2   6  14       86.48       61.12     20.07 o 
  -1   6  14      479.44      441.07     27.97 o 
   0   6  14      155.27      134.27     20.10 o 
   1   6  14      485.96      452.31     26.34 o 
   2   6  14       86.62      100.92     20.45 o 
   3   6  14      112.93       88.46     20.74 o 
   4   6  14       60.16       47.26     16.97 o 
   5   6  14       52.87       45.86     18.01 o 
   6   6  14      167.51      190.44     20.97 o 
   7   6  14       42.88       45.43     17.47 o 
  -7   7  14       49.54       41.79     23.42 o 
  -6   7  14        9.02        0.00     27.49 o 
  -5   7  14      115.27      136.54     26.17 o 
  -4   7  14      172.38      195.99     26.95 o 
  -3   7  14       30.43       37.94     21.29 o 
  -2   7  14      116.00      177.86     47.65 o 
  -1   7  14       77.92       61.10     19.77 o 
   0   7  14      376.94      498.55     30.54 o 
   1   7  14       98.24       76.50     18.80 o 
   2   7  14      104.55      132.03     20.65 o 
   3   7  14       34.08       22.72     19.27 o 
   4   7  14      210.35      235.91     21.58 o 
   5   7  14      125.82      112.59     19.44 o 
   6   7  14        9.50        0.00     20.93 o 
   7   7  14       54.27       63.38     19.83 o 
  -6   8  14        9.87        0.00     25.48 o 
  -5   8  14      162.76      172.38     32.51 o 
  -4   8  14       31.60        0.00     25.42 o 
  -3   8  14      238.96      296.22     30.63 o 
  -2   8  14      123.30      114.28     31.83 o 
  -1   8  14      144.40       82.11     30.01 o 
   0   8  14      125.42      168.10     27.06 o 
   1   8  14      135.92      138.92     20.65 o 
   2   8  14      123.98      131.19     21.63 o 
   3   8  14      225.03      207.77     24.01 o 
   4   8  14       36.79       57.37     19.56 o 
   5   8  14      132.84      116.89     22.56 o 
   6   8  14       12.93        0.00     21.41 o 
  -5   9  14       46.22        0.00     31.06 o 
  -4   9  14       85.34       89.91     28.64 o 
  -3   9  14       31.52       22.08     27.29 o 
  -2   9  14       12.80        0.00     33.09 o 
  -1   9  14      148.94      160.63     33.97 o 
   0   9  14        0.83        4.58     21.37 o 
   1   9  14      146.10      145.04     25.07 o 
   2   9  14       14.70        6.83     21.11 o 
   3   9  14       18.40        0.00     21.33 o 
   4   9  14       76.82       95.44     22.83 o 
   5   9  14       35.91       40.81     22.08 o 
  -4  10  14       49.09       28.96     34.26 o 
  -3  10  14      262.60      301.67     43.89 o 
  -2  10  14       78.07       25.70     33.36 o 
  -1  10  14      403.32      437.08     44.87 o 
   0  10  14       13.80       41.00     23.34 o 
   1  10  14      405.56      487.24     42.90 o 
   2  10  14       83.93      103.02     29.35 o 
   3  10  14      273.67      275.15     27.77 o 
   4  10  14       54.46       50.47     25.92 o 
  -3  11  14       30.47       29.00     35.29 o 
  -2  11  14       19.60       65.63     44.13 o 
  -1  11  14       26.26        6.51     34.83 o 
   0  11  14       61.77       94.12     25.49 o 
   1  11  14       21.56        0.00     28.45 o 
   2  11  14       26.13       85.22     31.24 o 
   3  11  14       31.00       69.84     35.48 o 
   1   0  15       57.72      103.87     18.47 o 
   2   0  15      396.88      374.33     20.77 o 
   3   0  15        3.77        0.00     12.43 o 
   4   0  15      224.69      240.18     18.11 o 
   5   0  15        0.69       13.84     13.14 o 
   6   0  15        1.07        0.00     13.29 o 
   7   0  15        2.91        0.00     14.75 o 
   8   0  15       48.12       24.04     14.85 o 
  -8   1  15        5.79        7.95     15.12 o 
  -7   1  15       53.64       54.67     24.30 o 
  -6   1  15       56.04       81.47     14.53 o 
  -5   1  15       65.62       76.70     14.79 o 
  -4   1  15      127.61      108.67     15.75 o 
  -3   1  15       90.48       78.66     16.02 o 
  -2   1  15       90.00       71.69     17.33 o 
  -1   1  15      122.25      140.97     18.55 o 
   0   1  15      124.78      141.06     17.80 o 
   1   1  15      143.75      128.10     19.10 o 
   2   1  15       63.14       42.60     15.90 o 
   3   1  15      135.45      126.19     15.73 o 
   4   1  15      101.31       61.34     13.10 o 
   5   1  15       99.45       92.97     14.24 o 
   6   1  15       40.31       31.26     13.71 o 
   7   1  15       70.86       74.67     15.71 o 
   8   1  15        2.72        0.00     14.14 o 
  -8   2  15        5.08       22.10     16.28 o 
  -7   2  15       34.19       71.63     16.68 o 
  -6   2  15       52.98       61.27     15.49 o 
  -5   2  15       24.77       50.94     15.26 o 
  -4   2  15      163.40      169.37     18.69 o 
  -3   2  15      101.85       82.98     18.40 o 
  -2   2  15      329.74      351.32     24.42 o 
  -1   2  15      120.89      124.16     18.92 o 
   0   2  15      344.85      496.19     24.08 o 
   1   2  15      124.26       95.04     18.31 o 
   2   2  15      335.12      311.26     24.34 o 
   3   2  15       81.12       67.67     16.18 o 
   4   2  15      193.44      172.61     15.23 o 
   5   2  15       18.69       32.13     13.51 o 
   6   2  15       58.03       62.45     13.11 o 
   7   2  15       37.44       52.53     15.50 o 
   8   2  15        4.75        0.00     13.93 o 
  -7   3  15       70.80       54.30     17.07 o 
  -6   3  15       62.59       77.95     20.24 o 
  -5   3  15      252.16      260.35     24.47 o 
  -4   3  15      158.02      175.55     21.92 o 
  -3   3  15      582.08      592.67     37.66 o 
  -2   3  15       62.47       58.48     18.58 o 
  -1   3  15      713.12      774.07     38.34 o 
   0   3  15       44.28       71.33     15.84 o 
   1   3  15      707.35      755.93     38.36 o 
   2   3  15       91.73      107.66     19.19 o 
   3   3  15      631.72      705.16     29.37 o 
   4   3  15      205.23      221.59     17.22 o 
   5   3  15      284.84      320.92     19.96 o 
   6   3  15       81.00       82.66     15.33 o 
   7   3  15       87.61      102.34     16.33 o 
  -7   4  15       28.37       23.69     19.21 o 
  -6   4  15        5.78        0.00     19.81 o 
  -5   4  15       60.58       71.89     20.58 o 
  -4   4  15        1.76       15.47     19.27 o 
  -3   4  15      237.46      261.99     31.05 o 
  -2   4  15       84.98       79.55     19.19 o 
  -1   4  15      174.65      200.36     21.66 o 
   0   4  15        9.98        0.00     19.26 o 
   1   4  15      135.53      157.17     21.95 o 
   2   4  15       94.17       83.40     19.57 o 
   3   4  15      247.04      267.28     21.51 o 
   4   4  15        1.41        5.50     15.86 o 
   5   4  15       58.51       61.98     16.90 o 
   6   4  15        6.99        9.32     17.53 o 
   7   4  15       26.78       20.50     16.55 o 
  -7   5  15       69.63       77.02     26.49 o 
  -6   5  15       87.27       84.33     24.57 o 
  -5   5  15      272.40      225.22     24.97 o 
  -4   5  15      292.58      310.78     26.88 o 
  -3   5  15      638.70      686.58     37.34 o 
  -2   5  15      209.82      233.98     24.07 o 
  -1   5  15      752.68      728.92     40.35 o 
   0   5  15       27.47       20.36     18.30 o 
   1   5  15      721.08      605.17     32.14 o 
   2   5  15      187.29      195.70     22.89 o 
   3   5  15      574.46      606.92     35.59 o 
   4   5  15      295.70      333.78     22.39 o 
   5   5  15      235.83      263.36     21.13 o 
   6   5  15      104.49      108.91     19.86 o 
   7   5  15       54.09       47.80     20.40 o 
  -7   6  15       17.13       30.42     22.86 o 
  -6   6  15        6.63        0.00     24.20 o 
  -5   6  15       31.27       49.06     22.50 o 
  -4   6  15       45.14       34.96     21.74 o 
  -3   6  15       77.79       73.36     22.02 o 
  -2   6  15      183.33      171.88     28.30 o 
  -1   6  15       47.81       22.26     26.95 o 
   0   6  15      104.68      128.98     24.24 o 
   1   6  15       47.96       37.85     18.04 o 
   2   6  15      244.20      238.36     23.97 o 
   3   6  15       89.98      114.78     22.30 o 
   4   6  15       50.05       39.13     21.78 o 
   5   6  15       39.33       76.26     18.94 o 
   6   6  15        6.02       29.72     22.42 o 
   7   6  15       15.93        0.00     25.54 o 
  -6   7  15       29.70       63.62     26.49 o 
  -5   7  15      128.88      135.82     28.01 o 
  -4   7  15       59.53       74.75     23.76 o 
  -3   7  15       95.61       78.14     25.78 o 
  -2   7  15       82.00      150.92     26.85 o 
  -1   7  15        3.87       14.60     28.51 o 
   0   7  15      124.78      142.95     25.94 o 
   1   7  15        1.51        6.67     18.78 o 
   2   7  15       70.13      129.47     22.99 o 
   3   7  15       65.97       41.47     22.08 o 
   4   7  15       47.59       91.49     23.67 o 
   5   7  15      105.51       95.28     26.90 o 
   6   7  15       22.78       39.32     23.24 o 
  -5   8  15       41.15        0.00     34.06 o 
  -4   8  15       10.66        0.00     27.01 o 
  -3   8  15       47.36       29.79     32.80 o 
  -2   8  15        1.04        0.00     48.03 o 
  -1   8  15      152.98      102.96     32.14 o 
   0   8  15        2.17        0.00     20.23 o 
   1   8  15      161.25      159.95     24.38 o 
   2   8  15        0.99        0.00     21.40 o 
   3   8  15       54.91      106.95     34.62 o 
   4   8  15       14.10       14.20     22.24 o 
   5   8  15       39.92       19.74     22.14 o 
  -4   9  15       55.06       89.26     34.15 o 
  -3   9  15       61.59       10.87     37.94 o 
  -2   9  15       17.91       12.44     32.53 o 
  -1   9  15       23.77        0.00     45.49 o 
   0   9  15        3.62        0.00     21.28 o 
   1   9  15       27.07        0.00     28.92 o 
   2   9  15        9.77        0.00     27.09 o 
   3   9  15       73.83       92.16     24.00 o 
   4   9  15       39.32       46.15     25.95 o 
  -3  10  15       12.72        0.00     33.70 o 
  -2  10  15       34.55       20.98     34.15 o 
  -1  10  15        5.27        0.00     34.18 o 
   0  10  15       71.56       49.12     28.61 o 
   1  10  15        4.21       28.29     28.29 o 
   2  10  15       21.75        9.46     29.19 o 
   3  10  15        8.93        0.00     29.68 o 
  -1  11  15       34.75        0.25     36.81 o 
   0  11  15       68.04       35.70     29.31 o 
   1  11  15       32.06       53.93     31.13 o 
   0   0  16       26.08       25.86     19.25 o 
   1   0  16      155.14      146.02     18.06 o 
   2   0  16      388.03      380.02     24.32 o 
   3   0  16      132.87      130.72     18.30 o 
   4   0  16      134.06      148.24     19.09 o 
   5   0  16      131.90      106.92     16.47 o 
   6   0  16       61.30       74.66     15.25 o 
   7   0  16       32.37       35.16     16.48 o 
  -7   1  16       10.09        0.77     16.43 o 
  -6   1  16      190.67      197.38     18.24 o 
  -5   1  16       31.43       49.74     16.11 o 
  -4   1  16       57.75       58.39     18.09 o 
  -3   1  16       14.21        0.00     17.77 o 
  -2   1  16      232.37      233.55     20.69 o 
  -1   1  16       67.32       76.86     18.06 o 
   0   1  16      285.69      339.17     23.74 o 
   1   1  16       53.37       71.46     17.10 o 
   2   1  16      193.23      236.28     20.24 o 
   3   1  16       23.73       30.97     16.73 o 
   4   1  16       44.02       43.52     15.96 o 
   5   1  16       23.40       14.25     13.34 o 
   6   1  16      171.12      182.31     17.61 o 
   7   1  16        4.59        0.00     15.83 o 
  -7   2  16       40.26       50.86     26.62 o 
  -6   2  16       96.75       74.93     18.46 o 
  -5   2  16       79.60       39.98     19.76 o 
  -4   2  16      147.36      184.84     22.24 o 
  -3   2  16      131.57      161.03     21.53 o 
  -2   2  16       90.44      103.52     20.03 o 
  -1   2  16      181.27      197.81     21.74 o 
   0   2  16      399.66      478.12     29.43 o 
   1   2  16      157.92      169.12     22.26 o 
   2   2  16       88.59      104.59     20.50 o 
   3   2  16      116.42      133.87     20.67 o 
   4   2  16      136.61      141.51     16.57 o 
   5   2  16      102.62      105.14     15.59 o 
   6   2  16       84.28       94.87     16.26 o 
   7   2  16       39.67       34.85     15.32 o 
  -7   3  16       56.01       68.24     20.19 o 
  -6   3  16       96.52      102.66     23.70 o 
  -5   3  16       23.34       10.08     20.07 o 
  -4   3  16       29.75       39.91     19.69 o 
  -3   3  16       72.33       92.96     20.58 o 
  -2   3  16       85.46       80.07     20.17 o 
  -1   3  16       34.01       25.94     18.88 o 
   0   3  16       20.45        3.63     18.15 o 
   1   3  16       24.35       47.60     18.88 o 
   2   3  16       59.65       50.20     19.59 o 
   3   3  16       60.84       61.18     18.05 o 
   4   3  16       18.17        0.00     17.62 o 
   5   3  16       13.65       14.52     14.60 o 
   6   3  16       75.27       76.88     16.40 o 
   7   3  16       70.38       80.13     17.30 o 
  -7   4  16       51.56       29.58     21.04 o 
  -6   4  16       18.64       18.58     23.29 o 
  -5   4  16       86.00       49.11     21.60 o 
  -4   4  16      152.53      129.89     22.61 o 
  -3   4  16       22.38       39.52     20.29 o 
  -2   4  16      281.56      366.39     26.69 o 
  -1   4  16        1.36        0.00     21.34 o 
   0   4  16     1440.57     1380.83     68.54 o 
   1   4  16        1.75        2.26     19.08 o 
   2   4  16      256.45      276.93     26.02 o 
   3   4  16       18.19        0.00     20.31 o 
   4   4  16      155.99      172.09     23.93 o 
   5   4  16       75.15       76.17     18.53 o 
   6   4  16       19.04        0.00     18.63 o 
   7   4  16       48.71       48.50     22.58 o 
  -6   5  16       29.47       30.04     24.77 o 
  -5   5  16       35.54       32.97     22.09 o 
  -4   5  16      102.44      118.07     23.63 o 
  -3   5  16       70.61       76.35     21.98 o 
  -2   5  16       40.93       39.07     23.62 o 
  -1   5  16       19.45        3.50     27.40 o 
   0   5  16        2.02        0.00     21.96 o 
   1   5  16       32.96       30.69     20.44 o 
   2   5  16       42.95       44.06     21.12 o 
   3   5  16       48.36       35.16     21.52 o 
   4   5  16      118.32       94.51     23.34 o 
   5   5  16       19.08        8.01     20.26 o 
   6   5  16       41.70       42.18     20.39 o 
  -6   6  16        7.96       59.44     25.83 o 
  -5   6  16      121.74      170.95     28.38 o 
  -4   6  16       10.43       23.73     23.31 o 
  -3   6  16      185.19      190.03     28.61 o 
  -2   6  16       13.49        0.00     23.94 o 
  -1   6  16      374.63      402.60     49.74 o 
   0   6  16       35.53       10.22     23.23 o 
   1   6  16      384.31      437.96     27.50 o 
   2   6  16       11.80        0.00     21.08 o 
   3   6  16      183.09      201.52     25.65 o 
   4   6  16       13.67       40.69     23.32 o 
   5   6  16      126.39      104.97     24.37 o 
   6   6  16       10.64        0.00     23.02 o 
  -5   7  16       23.22       61.01     31.46 o 
  -4   7  16       73.42       74.41     27.81 o 
  -3   7  16        1.00        0.00     28.32 o 
  -2   7  16       69.98       92.09     31.46 o 
  -1   7  16       23.60       41.19     30.85 o 
   0   7  16      107.83      138.10     33.35 o 
   1   7  16       23.97       15.69     22.14 o 
   2   7  16       79.21       82.32     23.84 o 
   3   7  16        0.37        0.00     22.33 o 
   4   7  16       85.69       79.18     24.64 o 
   5   7  16       26.46       53.00     24.23 o 
  -4   8  16       38.65       25.22     29.31 o 
  -3   8  16       12.62        0.00     27.77 o 
  -2   8  16       30.72        0.00     31.02 o 
  -1   8  16       61.85       60.58     39.80 o 
   0   8  16        2.03        0.00     31.06 o 
   1   8  16       63.92       55.62     24.28 o 
   2   8  16       32.89       58.59     23.91 o 
   3   8  16       15.21       11.12     26.40 o 
   4   8  16       28.02        0.00     31.52 o 
  -3   9  16       36.28       68.80     35.47 o 
  -2   9  16        9.89       27.61     43.64 o 
  -1   9  16       53.76       52.84     35.72 o 
   0   9  16       49.78       12.59     35.09 o 
   1   9  16       52.88       28.60     24.99 o 
   2   9  16        6.70       41.97     29.00 o 
   3   9  16       47.63       51.43     26.17 o 
  -2  10  16        0.12       16.95     49.83 o 
  -1  10  16        8.75        1.72     36.35 o 
   0  10  16        0.69        2.36     66.65 o 
   1  10  16        4.54       28.88     30.08 o 
   2  10  16        0.02        1.76     30.13 o 
   1   0  17      336.94      326.05     23.56 o 
   2   0  17       67.03       79.03     20.09 o 
   3   0  17      423.11      491.20     28.38 o 
   4   0  17       43.80       23.10     18.51 o 
   5   0  17      141.81      157.08     19.90 o 
   6   0  17       65.52       36.17     20.72 o 
   7   0  17       11.48       29.35     19.82 o 
  -7   1  17       11.49       24.92     19.69 o 
  -6   1  17      107.91      104.06     23.46 o 
  -5   1  17       37.58       24.80     27.61 o 
  -4   1  17       50.70       82.00     19.45 o 
  -3   1  17      114.80      130.73     20.25 o 
  -2   1  17       24.49        0.00     17.66 o 
  -1   1  17       56.78       40.96     17.62 o 
   0   1  17        2.65        0.00     21.86 o 
   1   1  17       52.35       27.20     17.11 o 
   2   1  17       24.28        9.43     17.51 o 
   3   1  17       89.09       96.72     19.27 o 
   4   1  17       60.94       56.75     19.27 o 
   5   1  17       28.15        9.40     17.53 o 
   6   1  17      125.58      142.07     21.41 o 
   7   1  17        8.66        0.00     16.80 o 
  -6   2  17       33.02       20.73     31.12 o 
  -5   2  17       49.86       64.81     20.30 o 
  -4   2  17      122.38      130.43     26.30 o 
  -3   2  17      105.25       74.47     21.05 o 
  -2   2  17      377.33      386.86     29.27 o 
  -1   2  17       20.15       53.03     27.64 o 
   0   2  17      425.07      530.12     50.43 o 
   1   2  17       20.31        0.00     22.69 o 
   2   2  17      410.83      464.17     30.01 o 
   3   2  17      105.14       95.07     19.78 o 
   4   2  17       99.31      122.35     18.70 o 
   5   2  17       49.65       44.84     18.25 o 
   6   2  17       29.10        0.00     16.48 o 
  -6   3  17       38.96       37.41     24.51 o 
  -5   3  17       31.41       29.43     21.73 o 
  -4   3  17       25.89       24.59     21.31 o 
  -3   3  17       41.89       51.62     21.35 o 
  -2   3  17        9.47        0.00     19.92 o 
  -1   3  17       11.21        7.31     26.99 o 
   0   3  17      112.10       62.09     28.51 o 
   1   3  17        9.43        3.04     19.76 o 
   2   3  17        4.13        0.00     20.22 o 
   3   3  17       26.54        0.00     22.13 o 
   4   3  17       21.08       49.01     22.42 o 
   5   3  17       18.54        0.00     19.15 o 
   6   3  17       28.57       19.32     19.71 o 
  -6   4  17        1.59        0.00     23.82 o 
  -5   4  17        2.83        0.00     21.52 o 
  -4   4  17       51.02       57.83     23.83 o 
  -3   4  17        3.69        0.00     21.08 o 
  -2   4  17       24.71        0.00     22.82 o 
  -1   4  17       46.78       70.79     39.26 o 
   0   4  17        0.13        0.00     28.06 o 
   1   4  17       35.87       35.12     21.29 o 
   2   4  17       25.84       13.41     20.81 o 
   3   4  17        1.40        0.00     21.29 o 
   4   4  17       53.85       17.35     22.64 o 
   5   4  17        0.94        0.00     22.53 o 
   6   4  17        1.39        0.00     19.63 o 
  -6   5  17       16.27        5.08     31.03 o 
  -5   5  17       38.71       32.78     23.63 o 
  -4   5  17       13.36        0.00     23.73 o 
  -3   5  17      129.13       99.55     33.28 o 
  -2   5  17        2.18       21.15     29.29 o 
  -1   5  17      357.38      337.35     42.50 o 
   0   5  17        0.58        0.00     28.92 o 
   1   5  17      376.14      344.12     32.51 o 
   2   5  17        1.42       30.32     21.95 o 
   3   5  17      153.79      121.94     24.39 o 
   4   5  17        8.17        0.00     22.51 o 
   5   5  17       47.84       58.61     26.68 o 
   6   5  17        8.61       21.84     24.21 o 
  -5   6  17       57.64       27.91     27.54 o 
  -4   6  17       19.42       18.60     26.50 o 
  -3   6  17      165.32      112.78     35.29 o 
  -2   6  17       21.27       34.28     30.62 o 
  -1   6  17       18.76       64.81     31.46 o 
   0   6  17      119.01      221.90     36.22 o 
   1   6  17       16.62       18.44     25.49 o 
   2   6  17        7.95        0.00     22.63 o 
   3   6  17      159.78      127.75     25.40 o 
   4   6  17       18.50       34.54     24.52 o 
   5   6  17       54.84       53.92     37.78 o 
  -4   7  17        9.92       27.01     28.31 o 
  -3   7  17       63.34        6.47     36.81 o 
  -2   7  17       37.11       16.93     31.42 o 
  -1   7  17       58.65       87.78     38.28 o 
   0   7  17       26.42       29.42     32.31 o 
   1   7  17       61.16      104.40     24.51 o 
   2   7  17       38.15       13.36     24.16 o 
   3   7  17       74.20       94.47     25.81 o 
   4   7  17       13.62       34.66     25.20 o 
  -3   8  17      190.33      188.44     37.90 o 
  -2   8  17       31.77       24.13     33.17 o 
  -1   8  17      199.78      240.24     38.75 o 
   0   8  17       28.13       25.38     47.99 o 
   1   8  17      198.00      200.26     27.35 o 
   2   8  17       32.32       51.93     29.18 o 
   3   8  17      198.19      156.15     28.49 o 
  -2   9  17       15.49        0.00     36.39 o 
  -1   9  17        0.40       20.10     36.18 o 
   0   9  17        0.39        0.00     35.97 o 
   1   9  17        0.09       12.20     31.01 o 
   2   9  17       15.16       19.20     29.81 o 
   0   0  18      299.68      376.54     46.47 o 
   1   0  18       14.18       23.81     32.32 o 
   2   0  18      122.25      150.02     21.05 o 
   3   0  18       60.65       74.13     19.94 o 
   4   0  18        0.81        0.00     19.52 o 
   5   0  18        0.87        0.00     18.45 o 
   6   0  18        1.30        4.00     30.47 o 
  -6   1  18       25.92       46.48     23.87 o 
  -5   1  18       27.56       55.35     21.28 o 
  -4   1  18      168.68      143.59     22.44 o 
  -3   1  18       24.35       13.44     24.16 o 
  -2   1  18       42.47       61.50     21.79 o 
  -1   1  18       20.27       28.01     24.29 o 
   0   1  18      133.89       13.07     24.07 o 
   1   1  18       20.69       35.79     30.83 o 
   2   1  18       46.92       18.22     18.86 o 
   3   1  18       23.09       26.45     19.20 o 
   4   1  18      201.41      201.63     28.64 o 
   5   1  18       23.74       25.68     30.86 o 
   6   1  18       35.67       36.00     21.95 o 
  -6   2  18       14.34       29.92     22.86 o 
  -5   2  18       37.83       75.92     21.58 o 
  -4   2  18        0.46       10.81     20.47 o 
  -3   2  18      135.76      167.68     24.60 o 
  -2   2  18       27.65       20.55     26.01 o 
  -1   2  18       35.80       57.84     29.76 o 
   0   2  18        0.02        0.00     41.17 o 
   1   2  18       51.60       54.79     30.31 o 
   2   2  18       27.71        4.60     18.97 o 
   3   2  18      106.89      116.64     21.48 o 
   4   2  18        0.80        0.00     19.79 o 
   5   2  18       35.63       24.56     20.55 o 
   6   2  18       13.18        0.19     23.31 o 
  -5   3  18       33.20       27.20     23.19 o 
  -4   3  18      113.75       59.56     23.97 o 
  -3   3  18       79.98       58.77     23.33 o 
  -2   3  18       51.80       89.29     30.81 o 
  -1   3  18      108.28       96.57     31.18 o 
   0   3  18      221.84      227.07     35.14 o 
   1   3  18      118.05       79.42     31.92 o 
   2   3  18       62.09       41.01     22.38 o 
   3   3  18       80.90       95.31     23.78 o 
   4   3  18      137.28      153.64     22.39 o 
   5   3  18       33.38       49.38     21.37 o 
  -5   4  18        2.84        0.00     23.24 o 
  -4   4  18       73.21       85.85     24.47 o 
  -3   4  18        2.42        0.00     24.90 o 
  -2   4  18       33.41       33.84     29.89 o 
  -1   4  18       48.17       45.88     35.49 o 
   0   4  18       51.21       99.48     32.35 o 
   1   4  18       45.31        0.00     31.08 o 
   2   4  18       39.72       40.03     22.85 o 
   3   4  18        1.62       28.07     23.50 o 
   4   4  18       70.03       39.66     24.49 o 
   5   4  18        2.00       18.97     24.35 o 
  -5   5  18       63.13       77.80     28.33 o 
  -4   5  18       81.95       65.64     42.90 o 
  -3   5  18      154.18      142.61     33.60 o 
  -2   5  18       35.83       41.00     31.67 o 
  -1   5  18       92.53       80.26     32.53 o 
   0   5  18      147.88      177.58     35.32 o 
   1   5  18      100.96       77.18     34.07 o 
   2   5  18       27.71       52.31     23.53 o 
   3   5  18      166.24      198.17     26.91 o 
   4   5  18       63.44       51.05     25.27 o 
   5   5  18       74.06       80.09     28.79 o 
  -4   6  18       44.46       35.35     41.64 o 
  -3   6  18       77.13       61.13     33.43 o 
  -2   6  18        9.87        9.15     32.14 o 
  -1   6  18       90.21      128.91     34.83 o 
   0   6  18       11.98        0.96     32.96 o 
   1   6  18       74.76      116.34     35.75 o 
   2   6  18        7.83        0.00     42.12 o 
   3   6  18       72.26       69.54     25.97 o 
   4   6  18       41.44        0.00     25.61 o 
  -3   7  18       12.69        0.00     54.43 o 
  -2   7  18       73.87      108.35     35.56 o 
  -1   7  18        8.76        0.00     33.17 o 
   0   7  18      108.21       83.16     36.82 o 
   1   7  18        6.83       26.52     34.94 o 
   2   7  18       63.45       28.12     29.44 o 
   3   7  18        7.83        0.00     25.32 o 
  -2   8  18       33.04       24.55     35.36 o 
  -1   8  18       33.78       50.55     35.93 o 
   0   8  18       59.96       35.40     36.62 o 
   1   8  18       35.30       42.95     36.76 o 
   2   8  18       25.31        7.12     34.89 o 
   1   0  19       36.21       27.61     32.64 o 
   2   0  19       21.92       24.47     25.89 o 
   3   0  19        1.83        0.00     20.06 o 
   4   0  19       20.28        0.00     24.91 o 
   5   0  19       12.92        8.50     30.96 o 
  -5   1  19       11.21       17.84     22.03 o 
  -4   1  19       42.08       53.63     21.75 o 
  -3   1  19       50.84       81.12     21.68 o 
  -2   1  19       10.17       23.19     30.39 o 
  -1   1  19       14.98       29.92     26.16 o 
   0   1  19        0.26        0.00     26.53 o 
   1   1  19       14.39        0.00     25.59 o 
   2   1  19        5.74       36.82     22.99 o 
   3   1  19       41.78       47.39     21.35 o 
   4   1  19       30.90       22.42     20.37 o 
   5   1  19       10.76       13.31     19.86 o 
  -5   2  19       20.18        7.08     22.26 o 
  -4   2  19        3.49        0.00     21.58 o 
  -3   2  19       66.54       78.88     22.54 o 
  -2   2  19       60.55       66.25     27.90 o 
  -1   2  19       18.94        0.00     28.46 o 
   0   2  19      110.35      107.11     28.94 o 
   1   2  19       16.39        0.00     26.47 o 
   2   2  19       56.08       66.83     21.40 o 
   3   2  19       68.55       21.34     21.33 o 
   4   2  19       10.17        0.00     21.21 o 
   5   2  19       22.32       40.88     21.60 o 
  -4   3  19        8.71        0.00     23.55 o 
  -3   3  19       23.54        0.00     30.65 o 
  -2   3  19       25.05        0.00     31.64 o 
  -1   3  19       20.26       13.23     43.29 o 
   0   3  19        5.13       43.40     32.55 o 
   1   3  19       24.82       22.22     32.51 o 
   2   3  19       18.24        1.18     34.10 o 
   3   3  19       23.56       36.91     21.43 o 
   4   3  19        6.28       19.55     23.15 o 
  -4   4  19       32.16       77.96     29.14 o 
  -3   4  19      156.95      184.40     35.61 o 
  -2   4  19       34.18        0.00     31.50 o 
  -1   4  19      235.29      240.32     37.70 o 
   0   4  19       88.46       88.78     34.93 o 
   1   4  19      223.17      253.05     38.97 o 
   2   4  19       36.42       20.18     27.53 o 
   3   4  19      149.22      204.75     28.52 o 
   4   4  19       32.66       46.31     26.17 o 
  -3   5  19        3.45        0.00     32.64 o 
  -2   5  19       46.53       60.26     36.73 o 
  -1   5  19        2.42        0.00     33.43 o 
   0   5  19       44.01       32.78     34.28 o 
   1   5  19        2.91       43.01     34.69 o 
   2   5  19       39.09       16.63     28.44 o 
   3   5  19        2.96        0.00     25.38 o 
  -2   6  19      115.20       54.27     41.82 o 
  -1   6  19       40.50       60.38     35.47 o 
   0   6  19      171.07      165.14     39.15 o 
   1   6  19       38.72        0.00     72.08 o 
   2   6  19      126.69      135.43     38.67 o 
  -1   7  19       13.86       13.31     36.18 o 
   0   7  19        0.22        0.00     42.72 o 
   1   7  19       15.98        0.00     36.44 o 
   0   0  20      161.44      255.05     46.45 o 
   1   0  20        7.36        2.43     27.26 o 
   2   0  20      117.25      122.12     29.62 o 
   3   0  20       11.85       21.52     28.02 o 
   4   0  20      163.38      133.88     24.61 o 
  -4   1  20       16.00       20.08     25.24 o 
  -3   1  20       26.26        4.22     28.14 o 
  -2   1  20       54.63       56.68     28.82 o 
  -1   1  20        8.34        0.00     27.50 o 
   0   1  20        4.31        0.00     27.70 o 
   1   1  20        6.67        0.00     27.65 o 
   2   1  20       46.14       73.24     29.49 o 
   3   1  20       30.50        4.68     22.06 o 
   4   1  20       11.31       26.62     22.82 o 
  -3   2  20       44.13       41.90     29.07 o 
  -2   2  20        1.76        0.00     28.02 o 
  -1   2  20       82.64       95.20     34.26 o 
   0   2  20        7.25        0.00     37.56 o 
   1   2  20      102.46       97.80     29.99 o 
   2   2  20        2.70        0.00     28.29 o 
   3   2  20       39.73       22.10     22.50 o 
  -3   3  20        0.33        6.89     40.38 o 
  -2   3  20      130.44      121.24     40.47 o 
  -1   3  20       13.52        0.00     32.55 o 
   0   3  20       30.54       34.58     34.27 o 
   1   3  20       13.96       66.38     54.50 o 
   2   3  20      117.16      100.08     31.35 o 
   3   3  20        1.80        0.00     25.22 o 
  -2   4  20        7.90        0.00     33.64 o 
  -1   4  20       27.55       22.70     34.24 o 
   0   4  20       63.56       67.52     35.77 o 
   1   4  20       24.57       15.20     35.77 o 
   2   4  20       11.13       23.06     36.58 o 
  -1   5  20       23.04       16.68     36.41 o 
   0   5  20        9.81       12.25     36.01 o 
   1   5  20       19.61        0.94     36.64 o 
   1   0  21      117.23      135.65     32.21 o 
   2   0  21       29.98        0.00     29.40 o 
  -2   1  21        5.71        0.00     37.14 o 
  -1   1  21       83.11       88.03     31.73 o 
   0   1  21       11.86        0.00     29.78 o 
   1   1  21       81.29      108.67     32.12 o 
   2   1  21        3.48       13.31     29.59 o 
  -1   2  21       10.46       16.62     29.85 o 
   0   2  21        9.60       75.92     31.57 o 
   1   2  21        8.89       24.31     30.63 o 
                                                 
